# Supplementary material for: Maritime Freight Carbon Emission in the U.S. using AIS data from 2018 to 2022
Source: Sci Data. 2024 May 25;11:542. doi: 10.1038/s41597-024-03391-0 (PMC11127944; doi:10.1038/s41597-024-03391-0)
Supplement: Supplementary file 1 — Table S1 [file 41597_2024_3391_MOESM1_ESM.xlsx]

## Sheet: 2018-2022 ship Routes（tons）
Year	MMSI	start_port	start_state	end_port	end_state	route_generate_CO2	to_Delaware	to_New Jersey	to_Pennsylvania	to_Maryland	to_Virginia	to_North Carolina	to_South Carolina	to_Georgia	to_California	to_Alaska	to_Washington	to_Louisiana	to_Texas	to_New York	to_Ohio	to_Michigan	to_Minnesota	to_Florida	to_Oregon	to_Alabama	to_Mississippi	to_Maine	to_Hawaii	to_Massachusetts	to_Rhode Island	to_New Hampshire	to_Wisconsin	to_Indiana	to_Connecticut	to_Illinois	to_Kentucky	to_Missouri	to_Tennessee	to_Arkansas	to_Montana	to_North Dakota	to_South Dakota	to_Colorado	to_Kansas	to_Oklahoma	to_District of Columbia	to_Vermont
2018	205680000	LEWES	Delaware	PHILADELPHIA	Pennsylvania	51.3673	0.980192	17.7339	32.6532
2018	205680000	PHILADELPHIA	Pennsylvania	FAIRLESS HILLS	Pennsylvania	103.894			103.894
2018	205680000	FAIRLESS HILLS	Pennsylvania	BALTIMORE	Maryland	193.245			125.365	67.88
2018	205680000	BALTIMORE	Maryland	SHELTER COVE HILTON	South Carolina	371.392				95.3153	46.3078	0.361381	21.6264
2018	205680000	SHELTER COVE HILTON	South Carolina	SAVANNAH	Georgia	65.4637							20.665	44.7988
2018	205700000	OAKLAND	California	PITTSBURG	California	84.1418									84.1418
2018	205700000	PITTSBURG	California	OAKLAND	California	73.9175									73.9175
2018	205700000	OAKLAND	California	SEATTLE	Washington	2457.48									27.5326	28.2144	155.933
2018	205700000	SEATTLE	Washington	SEATTLE	Washington	3198.95										31.06	520.498
2018	205717000	NEW ORLEANS	Louisiana	GOOD HOPE	Louisiana	174.811												174.811
2018	205717000	GOOD HOPE	Louisiana	LUTCHER	Louisiana	133.162												133.162
2018	205728000	HOUSTON	Texas	NEW ORLEANS	Louisiana	400.036												157.113	76.165
2018	205728000	NEW ORLEANS	Louisiana	GOOD HOPE	Louisiana	147.71												147.71
2018	205728000	GOOD HOPE	Louisiana	LUTCHER	Louisiana	91.6598												91.6598
2018	209004000	WEST WIND	New York	NEW YORK	New Jersey	148.536		110.952												37.5838
2018	209004000	NEW YORK	New Jersey	BALTIMORE	Maryland	383.134		110.952		95.5884	41.4421									22.7099
2018	209004000	BALTIMORE	Maryland	CAPE CHARLES TOWN	Virginia	2016.81				102.04	267.946					21.7559
2018	209004000	CAPE CHARLES TOWN	Virginia	NORFOLK	Virginia	239.486					239.486
2018	209008000	NORFOLK	Virginia	CAPE CHARLES TOWN	Virginia	31.1312					31.1312
2018	209008000	CAPE CHARLES TOWN	Virginia	CAPE CHARLES TOWN	Virginia	16.0028					16.0028
2018	209008000	CAPE CHARLES TOWN	Virginia	CAPE CHARLES TOWN	Virginia	17.2961					17.2961
2018	209008000	CAPE CHARLES TOWN	Virginia	NORFOLK	Virginia	41.8443					41.8443
2018	209008000	NORFOLK	Virginia	NORFOLK	Virginia	48.2649					48.2649
2018	209008000	NORFOLK	Virginia	JOHNSTOWN	Maryland	233.167				74.9879	116.832
2018	209008000	JOHNSTOWN	Maryland	SOUTH RIVER	Maryland	136.319				136.319
2018	209008000	SOUTH RIVER	Maryland	BALTIMORE	Maryland	186.426				186.426
2018	209008000	DULUTH SUPERIOR	Minnesota	YOUNGSTOWN	New York	615.112			17.4965											91.8022	44.0771	347.692	94.1265
2018	209008000	YOUNGSTOWN	New York	YOUNGSTOWN	New York	638.607														441.758
2018	209008000	YOUNGSTOWN	New York	YOUNGSTOWN	New York	19.9654														19.9654
2018	209008000	YOUNGSTOWN	New York	POINT BREEZE CAMP	New York	30.168														30.168
2018	209008000	BEAUMONT	Texas	WADDINGTON	New York	885.882												34.6411	42.294	356.848
2018	209015000	YOUNGSTOWN	New York	BARNHART ISLAND	New York	205.983														175.648
2018	209016000	TOLEDO	Ohio	POINT BREEZE CAMP	New York	228.641			18.8592											61.113	120.591	28.0777
2018	209016000	POINT BREEZE CAMP	New York	YOUNGSTOWN	New York	102.005														102.005
2018	209017000	VENICE	Louisiana	SOUTHWEST PASS	Louisiana	65.1096												65.1096
2018	209017000	SOUTHWEST PASS	Louisiana	EMPIRE	Louisiana	203.352												203.352
2018	209017000	EMPIRE	Louisiana	NEW ORLEANS	Louisiana	167.554												167.554
2018	209017000	NEW ORLEANS	Louisiana	GOOD HOPE	Louisiana	531.192												193.936
2018	209017000	GOOD HOPE	Louisiana	LUTCHER	Louisiana	62.4978												62.4978
2018	209017000	LUTCHER	Louisiana	NEW ORLEANS	Louisiana	516.699												348.3
2018	209017000	NEW ORLEANS	Louisiana	SOUTHWEST PASS	Louisiana	360.988												236.445
2018	209017000	SOUTHWEST PASS	Louisiana	SOUTHWEST PASS	Louisiana	23.1878												23.1878
2018	209017000	SOUTHWEST PASS	Louisiana	NEW ORLEANS	Louisiana	77.2886												77.2886
2018	209017000	NEW ORLEANS	Louisiana	GOOD HOPE	Louisiana	66.1261												66.1261
2018	209017000	GOOD HOPE	Louisiana	LUTCHER	Louisiana	70.5182												70.5182
2018	209017000	LUTCHER	Louisiana	TAMPA	Florida	313.588												111.912						114.285
2018	209017000	TAMPA	Florida	GOOD HOPE	Louisiana	396.174												140.528						103.473
2018	209017000	GOOD HOPE	Louisiana	LUTCHER	Louisiana	100.806												100.806
2018	209017000	LUTCHER	Louisiana	NEW ORLEANS	Louisiana	286.568												202.147
2018	209017000	NEW ORLEANS	Louisiana	NEW ORLEANS	Louisiana	217.908												144.283
2018	209017000	NEW ORLEANS	Louisiana	NEW ORLEANS	Louisiana	88.1861												88.1861
2018	209017000	NEW ORLEANS	Louisiana	NEW ORLEANS	Louisiana	83.2413												83.2413
2018	209017000	NEW ORLEANS	Louisiana	LUTCHER	Louisiana	351.162												277.781
2018	209017000	LUTCHER	Louisiana	LUTCHER	Louisiana	401.497												283.289
2018	209017000	LUTCHER	Louisiana	GALVESTON	Texas	292.25												96.88	39.7413
2018	209017000	GALVESTON	Texas	SOUTHWEST PASS	Louisiana	139.914												16.5527	38.8368
2018	209017000	SOUTHWEST PASS	Louisiana	GOOD HOPE	Louisiana	181.615												181.615
2018	209017000	GOOD HOPE	Louisiana	LUTCHER	Louisiana	139.589												139.589
2018	209017000	LUTCHER	Louisiana	NEW ORLEANS	Louisiana	245.622												178.998
2018	209017000	NEW ORLEANS	Louisiana	NEW ORLEANS	Louisiana	167.355												99.4911
2018	209017000	NEW ORLEANS	Louisiana	NEW ORLEANS	Louisiana	399.126												202.151
2018	209017000	NEW ORLEANS	Louisiana	NEW ORLEANS	Louisiana	158.093												112.747
2018	209017000	NEW ORLEANS	Louisiana	NEW ORLEANS	Louisiana	334.564												293.365
2018	209017000	NEW ORLEANS	Louisiana	NEW ORLEANS	Louisiana	178.327												178.327
2018	209017000	NEW ORLEANS	Louisiana	NEW ORLEANS	Louisiana	291.776												194.439
2018	209017000	NEW ORLEANS	Louisiana	LUTCHER	Louisiana	67.322												67.322
2018	209017000	LUTCHER	Louisiana	LUTCHER	Louisiana	72.0124												72.0124
2018	209026000	ASTORIA	Oregon	LONGVIEW	Washington	132.501											53.4164								79.0847
2018	209032000	NEW ORLEANS	Louisiana	GOOD HOPE	Louisiana	203.408												203.408
2018	209032000	GOOD HOPE	Louisiana	LUTCHER	Louisiana	124.67												124.67
2018	209034000	SEATTLE	Washington	SEATTLE	Washington	110.315											110.315
2018	209034000	SEATTLE	Washington	SEATTLE	Washington	162.457											162.457
2018	209047000	DUTCH HARBOR	Alaska	DUTCH HARBOR	Alaska	378.517										38.5169
2018	209047000	DUTCH HARBOR	Alaska	KODIAK	Alaska	165.469										94.0488
2018	209047000	KODIAK	Alaska	DUTCH HARBOR	Alaska	320.379										48.3189
2018	209063000	EMPIRE	Louisiana	WELCOME	Louisiana	119.458												119.458
2018	209063000	WELCOME	Louisiana	WELCOME	Louisiana	49.6936												49.6936
2018	209086000	SOUTH RIVER	Maryland	BALTIMORE	Maryland	239.292				239.292
2018	209086000	BALTIMORE	Maryland	NORFOLK	Virginia	290.339				250.615	39.7235
2018	209086000	NORFOLK	Virginia	NORFOLK	Virginia	42.1149					42.1149
2018	209109000	NEW ORLEANS	Louisiana	NEW ORLEANS	Louisiana	574.936												274.692
2018	209109000	NEW ORLEANS	Louisiana	NEW ORLEANS	Louisiana	66.6203												66.6203
2018	209109000	NEW ORLEANS	Louisiana	HOUSTON	Texas	139.753												70.6253	7.24147
2018	209109000	HOUSTON	Texas	NORFOLK	Virginia	931.436					211.292								44.5751
2018	209109000	NORFOLK	Virginia	NORFOLK	Virginia	384.414					384.414
2018	209109000	NORFOLK	Virginia	SABINE PASS	Texas	2779.33					231.475	2.05137					126.935	12.5054	27.018
2018	209109000	SABINE PASS	Texas	SABINE PASS	Texas	50.636												19.2493	31.3867
2018	209109000	SABINE PASS	Texas	HOUSTON	Texas	338.269												25.7446	81.2837
2018	209109000	HOUSTON	Texas	HOUSTON	Texas	379.004													122.689
2018	209120000	CAPE CHARLES TOWN	Virginia	CAPE CHARLES TOWN	Virginia	32.7282					32.7282
2018	209120000	CAPE CHARLES TOWN	Virginia	CAPE CHARLES TOWN	Virginia	62.6445					62.6445
2018	209120000	CAPE CHARLES TOWN	Virginia	CAPE CHARLES TOWN	Virginia	87.3719					87.3719
2018	209120000	CAPE CHARLES TOWN	Virginia	NORFOLK	Virginia	74.9146					74.9146
2018	209136000	TAMPA	Florida	NEW ORLEANS	Louisiana	420.406												112.188						91.3325
2018	209136000	NEW ORLEANS	Louisiana	SOUTHWEST PASS	Louisiana	240.488												129.232
2018	209136000	SOUTHWEST PASS	Louisiana	NEW ORLEANS	Louisiana	219.186												219.186
2018	209136000	NEW ORLEANS	Louisiana	NEW ORLEANS	Louisiana	356.071												216.43
2018	209136000	NEW ORLEANS	Louisiana	NEW ORLEANS	Louisiana	299.769												159.251
2018	209136000	NEW ORLEANS	Louisiana	PORT ALLEN	Louisiana	118.356												118.356
2018	209136000	PORT ALLEN	Louisiana	LUTCHER	Louisiana	105.82												105.82
2018	209136000	LUTCHER	Louisiana	LUTCHER	Louisiana	85.2212												85.2212
2018	209136000	LUTCHER	Louisiana	TAMPA	Florida	394.159												93.3456						86.3105
2018	209136000	TAMPA	Florida	SOUTHWEST PASS	Louisiana	273.97												17.0162						53.9782
2018	209136000	SOUTHWEST PASS	Louisiana	VENICE	Louisiana	46.23												46.23
2018	209136000	VENICE	Louisiana	NEW ORLEANS	Louisiana	122.579												122.579
2018	209136000	NEW ORLEANS	Louisiana	NEW ORLEANS	Louisiana	126.639												126.639
2018	209136000	NEW ORLEANS	Louisiana	NEW ORLEANS	Louisiana	41.1616												41.1616
2018	209136000	NEW ORLEANS	Louisiana	PORT ALLEN	Louisiana	762.679												402.495
2018	209136000	PORT ALLEN	Louisiana	PORT ALLEN	Louisiana	203.129												203.129
2018	209136000	PORT ALLEN	Louisiana	BALTIMORE	Maryland	637.659				124.922	46.9028	0.447575						146.368
2018	209136000	BALTIMORE	Maryland	GOOD HOPE	Louisiana	773.958				118.452	33.24							109.747
2018	209136000	GOOD HOPE	Louisiana	LUTCHER	Louisiana	80.3039												80.3039
2018	209136000	LUTCHER	Louisiana	NEW ORLEANS	Louisiana	286.081												210.87
2018	209136000	NEW ORLEANS	Louisiana	LAKE CHARLES	Louisiana	412.816												133.697
2018	209136000	LAKE CHARLES	Louisiana	CAMERON	Louisiana	493.441												493.441
2018	209136000	CAMERON	Louisiana	LAKE CHARLES	Louisiana	742.285												742.285
2018	209136000	LAKE CHARLES	Louisiana	NEW ORLEANS	Louisiana	694.506												380.071
2018	209136000	NEW ORLEANS	Louisiana	FORT LAUDERDALE	Florida	345.5												67.349						94.2982
2018	209136000	FORT LAUDERDALE	Florida	NEW ORLEANS	Louisiana	595.761												109.884						68.3823
2018	209136000	NEW ORLEANS	Louisiana	PORT ALLEN	Louisiana	669.469												358.791
2018	209136000	PORT ALLEN	Louisiana	SOUTHWEST PASS	Louisiana	375.405												256.666
2018	209156000	NEW ORLEANS	Louisiana	SOUTHWEST PASS	Louisiana	127.3												116.462
2018	209156000	SOUTHWEST PASS	Louisiana	NEW ORLEANS	Louisiana	310.827												197.51
2018	209156000	NEW ORLEANS	Louisiana	NEW ORLEANS	Louisiana	61.0684												61.0684
2018	209156000	NEW ORLEANS	Louisiana	NEW ORLEANS	Louisiana	36.0156												36.0156
2018	209156000	NEW ORLEANS	Louisiana	NEW ORLEANS	Louisiana	225.505												213.207
2018	209156000	NEW ORLEANS	Louisiana	NEW ORLEANS	Louisiana	156.782												156.782
2018	209156000	NEW ORLEANS	Louisiana	NEW ORLEANS	Louisiana	103.38												103.38
2018	209156000	NEW ORLEANS	Louisiana	PASCAGOULA	Mississippi	221.81												76.217								21.4129	89.7488
2018	209156000	PASCAGOULA	Mississippi	NORFOLK	Virginia	318.313					136.545															18.3239	89.7488
2018	209156000	NORFOLK	Virginia	CAMERON	Louisiana	331.551					124.271	0.134809						35.5236
2018	209156000	CAMERON	Louisiana	LAKE CHARLES	Louisiana	77.8232												77.8232
2018	209156000	LAKE CHARLES	Louisiana	BALTIMORE	Maryland	233.141				70.8725	41.1244							68.2847
2018	209156000	BALTIMORE	Maryland	SOUTH RIVER	Maryland	242.597				242.597
2018	209156000	SOUTH RIVER	Maryland	BALTIMORE	Maryland	383.069				383.069
2018	209156000	BALTIMORE	Maryland	SOUTH RIVER	Maryland	287.312				287.312
2018	209156000	SOUTH RIVER	Maryland	SOUTHWEST PASS	Louisiana	304.029				160.086	41.5262	0.633022						19.6438
2018	209156000	SOUTHWEST PASS	Louisiana	NEW ORLEANS	Louisiana	207.904												178.816
2018	209156000	NEW ORLEANS	Louisiana	NEW ORLEANS	Louisiana	112.697												112.697
2018	209156000	NEW ORLEANS	Louisiana	TAMPA	Florida	275.585												91.678						143.499
2018	209156000	TAMPA	Florida	WELCOME	Louisiana	439.051												165.1						139.459
2018	209156000	WELCOME	Louisiana	WELCOME	Louisiana	64.482												64.482
2018	209156000	WELCOME	Louisiana	HOUSTON	Texas	160.998												98.6927	53.177
2018	209156000	HOUSTON	Texas	NEW ORLEANS	Louisiana	719.623												184.181	52.425
2018	209156000	NEW ORLEANS	Louisiana	NEW ORLEANS	Louisiana	42.5428												42.5428
2018	209156000	NEW ORLEANS	Louisiana	NEW ORLEANS	Louisiana	339.788												158.431
2018	209156000	NEW ORLEANS	Louisiana	NEW ORLEANS	Louisiana	61.9213												61.9213
2018	209159000	ASTORIA	Oregon	LONGVIEW	Washington	80.1049											72.8011								7.30377
2018	209191000	NEW ORLEANS	Louisiana	SOUTH RIVER	Maryland	969.61				45.2246	35.6724							119.579
2018	209191000	SOUTH RIVER	Maryland	BALTIMORE	Maryland	43.0432				43.0432
2018	209191000	BALTIMORE	Maryland	CAPE CHARLES TOWN	Virginia	195.734				73.4691	122.264
2018	209191000	CAPE CHARLES TOWN	Virginia	NORFOLK	Virginia	149.195					149.195
2018	209203000	NEW ORLEANS	Louisiana	NEW ORLEANS	Louisiana	230.025												230.025
2018	209218000	LUTCHER	Louisiana	TAMPA	Florida	496.647												266.731						86.1435
2018	209218000	TAMPA	Florida	SABINE PASS	Texas	400.832												10.7295	2.07444					81.4366
2018	209218000	SABINE PASS	Texas	SABINE PASS	Texas	45.6318												20.3126	25.3192
2018	209218000	SABINE PASS	Texas	NEW ORLEANS	Louisiana	510.669												117.687	23.2447
2018	209218000	NEW ORLEANS	Louisiana	NEW ORLEANS	Louisiana	75.6397												75.6397
2018	209218000	NEW ORLEANS	Louisiana	NEW ORLEANS	Louisiana	55.3291												55.3291
2018	209218000	NEW ORLEANS	Louisiana	GOOD HOPE	Louisiana	381.145												232.266
2018	209218000	GOOD HOPE	Louisiana	SOUTHWEST PASS	Louisiana	552.365												184.748
2018	209218000	SOUTHWEST PASS	Louisiana	NEW ORLEANS	Louisiana	148.608												122.64
2018	209218000	NEW ORLEANS	Louisiana	BEAUMONT	Texas	352.331												114.88	27.7004
2018	209233000	BOLIVAR	Texas	LAKEWOOD YACHT CLUB	Texas	45.8047													44.6011
2018	209233000	LAKEWOOD YACHT CLUB	Texas	SOUTHWEST PASS	Louisiana	153.751												10.6946	42.5735
2018	209233000	SOUTHWEST PASS	Louisiana	NEW ORLEANS	Louisiana	89.1012												89.1012
2018	209233000	NEW ORLEANS	Louisiana	LAKEWOOD YACHT CLUB	Texas	675.787												60.1088	44.8751
2018	209233000	LAKEWOOD YACHT CLUB	Texas	NEW ORLEANS	Louisiana	237.091												78.6089	40.4422
2018	209233000	NEW ORLEANS	Louisiana	LAKEWOOD YACHT CLUB	Texas	590.673												66.4572	46.2943
2018	209233000	LAKEWOOD YACHT CLUB	Texas	NEW ORLEANS	Louisiana	279.598												81.6697	39.0827
2018	209233000	NEW ORLEANS	Louisiana	LAKEWOOD YACHT CLUB	Texas	563.373												68.226	49.1064
2018	209233000	LAKEWOOD YACHT CLUB	Texas	NEW ORLEANS	Louisiana	248.987												78.1367	45.0488
2018	209233000	NEW ORLEANS	Louisiana	LAKEWOOD YACHT CLUB	Texas	487.498												63.1267	46.8483
2018	209233000	LAKEWOOD YACHT CLUB	Texas	NEW ORLEANS	Louisiana	232.561												88.927	41.1309
2018	209233000	NEW ORLEANS	Louisiana	LAKEWOOD YACHT CLUB	Texas	671.729												69.0986	45.6139
2018	209233000	LAKEWOOD YACHT CLUB	Texas	NEW ORLEANS	Louisiana	233.243												95.8211	37.8565
2018	209243000	WELCOME	Louisiana	WELCOME	Louisiana	85.7425												85.7425
2018	209251000	GALVESTON	Texas	LAKEWOOD YACHT CLUB	Texas	74.071													74.071
2018	209251000	LAKEWOOD YACHT CLUB	Texas	BOLIVAR	Texas	64.241													64.241
2018	209251000	BOLIVAR	Texas	FAIRHOPE	Alabama	222.049													10.4265							41.1123
2018	209251000	FAIRHOPE	Alabama	SOUTHWEST PASS	Louisiana	159.047												36.3631								41.9235
2018	209251000	SOUTHWEST PASS	Louisiana	NEW ORLEANS	Louisiana	120.535												120.535
2018	209251000	NEW ORLEANS	Louisiana	MIAMI	Florida	511.906												70.9406						39.0592
2018	209251000	MIAMI	Florida	SAVANNAH	Georgia	181.5							32.4634	11.0547										43.4329
2018	209251000	SAVANNAH	Georgia	LAKEWOOD YACHT CLUB	Texas	475.067							29.4144	11.0547					68.7972
2018	209251000	LAKEWOOD YACHT CLUB	Texas	FAIRHOPE	Alabama	373.221													51.29							54.5815
2018	209251000	FAIRHOPE	Alabama	SOUTHWEST PASS	Louisiana	205.262												71.7196								44.2947
2018	209263000	BALTIMORE	Maryland	NORFOLK	Virginia	195.891				159.972	35.9195
2018	209263000	NORFOLK	Virginia	SOUTHWEST PASS	Louisiana	449.383					26.2489							11.9937
2018	209263000	SOUTHWEST PASS	Louisiana	NEW ORLEANS	Louisiana	126.112												100.365
2018	209263000	NEW ORLEANS	Louisiana	SAVANNAH	Georgia	641.182								38.7121				88.6673
2018	209263000	SAVANNAH	Georgia	VENICE	Louisiana	901.603							23.6127	38.7121				57.7619
2018	209263000	VENICE	Louisiana	NEW ORLEANS	Louisiana	146.991												146.991
2018	209263000	NEW ORLEANS	Louisiana	PORT ALLEN	Louisiana	282.042												282.042
2018	209263000	PORT ALLEN	Louisiana	NEW ORLEANS	Louisiana	683.932												330.814
2018	209263000	NEW ORLEANS	Louisiana	NEW ORLEANS	Louisiana	48.282												48.282
2018	209263000	NEW ORLEANS	Louisiana	NEW ORLEANS	Louisiana	42.875												42.875
2018	209270000	SEATTLE	Washington	SEATTLE	Washington	291.937											291.937
2018	209270000	SEATTLE	Washington	SEATTLE	Washington	93.3772											93.3772
2018	209282000	PAX RIVER	Maryland	SOUTH RIVER	Maryland	54.8284				54.8284
2018	209282000	SOUTH RIVER	Maryland	BALTIMORE	Maryland	66.7908				66.7908
2018	209289000	VENICE	Louisiana	NEW ORLEANS	Louisiana	405.34												73.967
2018	209289000	NEW ORLEANS	Louisiana	OYSTER POINT	California	1148.63									82.7428			80.6538
2018	209289000	OYSTER POINT	California	SHERWOOD	California	157.42									157.42
2018	209289000	SHERWOOD	California	OAKLAND	California	117.257									117.257
2018	209316000	NEW ORLEANS	Louisiana	NEW ORLEANS	Louisiana	206.145												134.172
2018	209316000	NEW ORLEANS	Louisiana	WELCOME	Louisiana	64.7888												64.7888
2018	209316000	WELCOME	Louisiana	WELCOME	Louisiana	80.0846												80.0846
2018	209316000	WELCOME	Louisiana	TAMPA	Florida	396.019												136.396						84.0519
2018	209316000	TAMPA	Florida	NEW ORLEANS	Louisiana	654.539												141.215						67.3171
2018	209316000	NEW ORLEANS	Louisiana	NEW ORLEANS	Louisiana	93.4966												93.4966
2018	209316000	NEW ORLEANS	Louisiana	FAIRLESS HILLS	Pennsylvania	508.987	2.60516	35.0622	114.594									88.3643
2018	209316000	FAIRLESS HILLS	Pennsylvania	PHILADELPHIA	Pennsylvania	85.893			85.893
2018	209316000	PHILADELPHIA	Pennsylvania	SOUTHWEST PASS	Louisiana	764.118		32.7153	28.3853									13.5034
2018	209316000	SOUTHWEST PASS	Louisiana	NEW ORLEANS	Louisiana	257.461												110.998
2018	209316000	NEW ORLEANS	Louisiana	NEW ORLEANS	Louisiana	55.831												55.831
2018	209317000	WELCOME	Louisiana	SOUTH RIVER	Maryland	803.885				180.453	40.0871							123.021
2018	209317000	SOUTH RIVER	Maryland	BALTIMORE	Maryland	168.923				168.923
2018	209317000	BALTIMORE	Maryland	CAPE CHARLES TOWN	Virginia	273.5				68.4126	205.087
2018	209317000	CAPE CHARLES TOWN	Virginia	NORFOLK	Virginia	234.408					234.408
2018	209355000	HOUSTON	Texas	NEW ORLEANS	Louisiana	306.652												89.8553	63.7161
2018	209355000	NEW ORLEANS	Louisiana	NEW ORLEANS	Louisiana	254.645												96.322
2018	209355000	NEW ORLEANS	Louisiana	FORT LAUDERDALE	Florida	308.833												99.7807						52.3227
2018	209355000	FORT LAUDERDALE	Florida	FORT LAUDERDALE	Florida	97.2616																		97.2616
2018	209355000	FORT LAUDERDALE	Florida	NEW ORLEANS	Louisiana	1662												150.071						52.4396
2018	209355000	NEW ORLEANS	Louisiana	NEW ORLEANS	Louisiana	116.371												116.371
2018	209355000	NEW ORLEANS	Louisiana	HOUSTON	Texas	360.156												87.9037	108.451
2018	209355000	HOUSTON	Texas	LAKE CHARLES	Louisiana	271.264												115.046	108.411
2018	209363000	LONGVIEW	Washington	POINT ROBERTS	Washington	1220.65											350.868
2018	209393000	NEW ORLEANS	Louisiana	NEW ORLEANS	Louisiana	198.373												198.373
2018	209393000	NEW ORLEANS	Louisiana	LUTCHER	Louisiana	244.6												244.6
2018	209393000	LUTCHER	Louisiana	SOUTH RIVER	Maryland	560.399				116.001	53.5539	2.06225						136.94
2018	209393000	SOUTH RIVER	Maryland	SOUTH RIVER	Maryland	619.452				619.452
2018	209393000	SOUTH RIVER	Maryland	BALTIMORE	Maryland	725.13				725.13
2018	209393000	BALTIMORE	Maryland	PAULSBORO	New Jersey	1078.17	4.95401	79.2009	19.254	217.155	33.6184
2018	209393000	PAULSBORO	New Jersey	MARCUS HOOK	Pennsylvania	83.04		42.0316	41.0083
2018	209393000	MARCUS HOOK	Pennsylvania	HOUSTON	Texas	1358.53	11.0658	38.7731	42.5998	1.01372									91.4562
2018	209393000	HOUSTON	Texas	SABINE PASS	Texas	290.376												14.8841	103.284
2018	209393000	SABINE PASS	Texas	SABINE PASS	Texas	60.6122												21.6485	38.9637
2018	209393000	SABINE PASS	Texas	GOOD HOPE	Louisiana	653.474												165.573	23.3345
2018	209393000	GOOD HOPE	Louisiana	LUTCHER	Louisiana	77.5112												77.5112
2018	209393000	LUTCHER	Louisiana	BALTIMORE	Maryland	780.167				96.7459	50.7538	2.39152						94.5486
2018	209393000	BALTIMORE	Maryland	SOUTH RIVER	Maryland	320.662				320.662
2018	209393000	SOUTH RIVER	Maryland	BALTIMORE	Maryland	303.738				303.738
2018	209393000	BALTIMORE	Maryland	BALTIMORE	Maryland	216.356				216.356
2018	209411000	TACOMA	Washington	TACOMA	Washington	1005.53										55.2051	377.23
2018	209411000	TACOMA	Washington	ASTORIA	Oregon	533.596										25.6276	166.835								110.79
2018	209411000	ASTORIA	Oregon	PORTLAND	Oregon	189.876											48.2502								141.626
2018	209430000	POINT ROBERTS	Washington	POINT ROBERTS	Washington	128.164											44.2274
2018	209430000	POINT ROBERTS	Washington	WELCOME	Louisiana	463.885											3.64601	138.618
2018	209443000	ASTORIA	Oregon	LONGVIEW	Washington	123.648											79.9432								43.705
2018	209443000	LONGVIEW	Washington	BLAINE	Washington	1035.62										21.5041	319.859								0.25712
2018	209463000	NEW ORLEANS	Louisiana	NEW ORLEANS	Louisiana	159.521												159.521
2018	209463000	NEW ORLEANS	Louisiana	BAYOU LA BATRE	Alabama	1891.73												190.509		401.492						77.633
2018	209463000	BAYOU LA BATRE	Alabama	NEW ORLEANS	Louisiana	245.612												136.534								68.7669
2018	209463000	NEW ORLEANS	Louisiana	NEW ORLEANS	Louisiana	147.764												103.548
2018	209463000	NEW ORLEANS	Louisiana	GOOD HOPE	Louisiana	97.2694												97.2694
2018	209463000	GOOD HOPE	Louisiana	LUTCHER	Louisiana	109.237												109.237
2018	209463000	LUTCHER	Louisiana	TAMPA	Florida	458.73												107.826						52.5028
2018	209463000	TAMPA	Florida	TAMPA	Florida	22.6941																		22.6941
2018	209463000	TAMPA	Florida	TAMPA	Florida	27.2566																		27.2566
2018	209478000	PORTLAND ME	Maine	PORTLAND ME	Maine	122.998																						73.2305
2018	209478000	PORTLAND ME	Maine	PORTLAND ME	Maine	116.431																						72.1751
2018	209478000	PORTLAND ME	Maine	PORTLAND ME	Maine	165.333																						76.5727
2018	209478000	PORTLAND ME	Maine	PORTLAND ME	Maine	194.041																						88.4048
2018	209478000	PORTLAND ME	Maine	PORTLAND ME	Maine	182.187																						80.3249
2018	209478000	PORTLAND ME	Maine	PORTLAND ME	Maine	197.96																						84.4188
2018	209478000	PORTLAND ME	Maine	PORTLAND ME	Maine	205.313																						97.4162
2018	209514000	ASTORIA	Oregon	LONGVIEW	Washington	552.246											522.156								30.0901
2018	209514000	LONGVIEW	Washington	PORTLAND	Oregon	741.922											526.088								215.834
2018	209514000	PORTLAND	Oregon	LONGVIEW	Washington	246.417											30.5834								215.834
2018	209533000	BEAUMONT	Texas	GOOD HOPE	Louisiana	691.009												158.376	68.3286
2018	209533000	GOOD HOPE	Louisiana	LUTCHER	Louisiana	34.7584												34.7584
2018	209533000	LUTCHER	Louisiana	LUTCHER	Louisiana	391.006												264.168
2018	209533000	LUTCHER	Louisiana	SOUTHWEST PASS	Louisiana	244.638												168.221
2018	209533000	SOUTHWEST PASS	Louisiana	WELCOME	Louisiana	314.468												204.447
2018	209533000	WELCOME	Louisiana	WELCOME	Louisiana	120.664												120.664
2018	209533000	WELCOME	Louisiana	NORFOLK	Virginia	396.133					48.3251							121.967
2018	209533000	NORFOLK	Virginia	NORFOLK	Virginia	53.2108					53.2108
2018	209534000	PALM BEACH	Florida	PALM BEACH	Florida	419.409																		46.5151
2018	209534000	PALM BEACH	Florida	PALM BEACH	Florida	344.051																		41.7131
2018	209534000	PALM BEACH	Florida	PALM BEACH	Florida	292.818																		35.7347
2018	209534000	PALM BEACH	Florida	PALM BEACH	Florida	855.558																		36.6337
2018	209534000	PALM BEACH	Florida	PALM BEACH	Florida	307.711																		39.7495
2018	209534000	PALM BEACH	Florida	PALM BEACH	Florida	602.854																		43.1611
2018	209534000	PALM BEACH	Florida	PALM BEACH	Florida	211.457																		39.1579
2018	209534000	PALM BEACH	Florida	PALM BEACH	Florida	475.577																		36.5548
2018	209534000	PALM BEACH	Florida	PALM BEACH	Florida	619.336																		41.0027
2018	209534000	PALM BEACH	Florida	PALM BEACH	Florida	456.2																		39.8919
2018	209534000	PALM BEACH	Florida	PALM BEACH	Florida	997.343																		38.5735
2018	209534000	PALM BEACH	Florida	PALM BEACH	Florida	275.901																		37.8104
2018	209534000	PALM BEACH	Florida	PALM BEACH	Florida	291.535																		37.2814
2018	209534000	PALM BEACH	Florida	PALM BEACH	Florida	268.568																		40.4874
2018	209534000	PALM BEACH	Florida	PALM BEACH	Florida	548.486																		42.2927
2018	209534000	PALM BEACH	Florida	PALM BEACH	Florida	683.837																		53.4976
2018	209534000	PALM BEACH	Florida	PALM BEACH	Florida	310.432																		65.3809
2018	209534000	PALM BEACH	Florida	PALM BEACH	Florida	276.774																		51.213
2018	209534000	PALM BEACH	Florida	PALM BEACH	Florida	455.298																		39.65
2018	209534000	PALM BEACH	Florida	PALM BEACH	Florida	422.007																		55.5271
2018	209534000	PALM BEACH	Florida	PALM BEACH	Florida	343.027																		80.1302
2018	209534000	PALM BEACH	Florida	PALM BEACH	Florida	367.835																		72.8901
2018	209541000	HONOLULU	Hawaii	HONOLULU	Hawaii	221.005																							58.57
2018	209541000	HONOLULU	Hawaii	HONOLULU	Hawaii	139.79																							31.3174
2018	209541000	HONOLULU	Hawaii	HONOLULU	Hawaii	173.569																							54.3717
2018	209541000	HONOLULU	Hawaii	HONOLULU	Hawaii	209.562																							80.434
2018	209550000	NEW YORK	New Jersey	BOSTON	Massachusetts	264.577		38.2076												43.3058										75.8185
2018	209550000	BOSTON	Massachusetts	NORFOLK	Virginia	339.662					54.4139																			74.336
2018	209550000	NORFOLK	Virginia	SAVANNAH	Georgia	954.346					51.3303		30.9655	12.2468
2018	209550000	SAVANNAH	Georgia	CHARLESTON	South Carolina	83.0829							54.3207	12.2468
2018	209550000	CHARLESTON	South Carolina	NORFOLK	Virginia	274.813					36.2552		35.6887
2018	209550000	NORFOLK	Virginia	NEW YORK	New Jersey	166.346		34.602			26.4433									25.9839
2018	209550000	NEW YORK	New Jersey	SAVANNAH	Georgia	1217.19		24.8427					41.6822	11.4166						20.7555
2018	209550000	SAVANNAH	Georgia	CHARLESTON	South Carolina	106.707							66.948	11.4166
2018	209550000	CHARLESTON	South Carolina	NORFOLK	Virginia	250.032					32.5974		37.0821
2018	209550000	NORFOLK	Virginia	NEW YORK	New Jersey	190.976		33.0127			28.1221									27.4453
2018	209550000	NEW YORK	New Jersey	SAVANNAH	Georgia	793.762		20.3317					35.2758	18.0401						19.5365
2018	209550000	SAVANNAH	Georgia	CHARLESTON	South Carolina	116.27							75.0677	18.0401
2018	209550000	CHARLESTON	South Carolina	JACKSONVILLE	Florida	105.169							29.7838	1.58636										15.2416
2018	209550000	JACKSONVILLE	Florida	JACKSONVILLE	Florida	37.0949								17.9566										19.1383
2018	209550000	JACKSONVILLE	Florida	SUNNY POINT	North Carolina	189.748						45.8489		10.7431										24.0286
2018	209596000	GULF SHORES	Alabama	FAIRHOPE	Alabama	105.413																				105.413
2018	209596000	FAIRHOPE	Alabama	POINT ROBERTS	Washington	1160.57											78.0676									90.7011
2018	209641000	HOUSTON	Texas	BOLIVAR	Texas	314.969													66.7967
2018	209641000	BOLIVAR	Texas	BOLIVAR	Texas	26.8998													26.8998
2018	209641000	BOLIVAR	Texas	HOUSTON	Texas	49.7785													49.7785
2018	209641000	HOUSTON	Texas	BOLIVAR	Texas	372.207													76.6647
2018	209641000	BOLIVAR	Texas	HOUSTON	Texas	53.5734													53.5734
2018	209641000	HOUSTON	Texas	HOUSTON	Texas	462.879													108.244
2018	209641000	HOUSTON	Texas	HOUSTON	Texas	602.954													102.492
2018	209641000	HOUSTON	Texas	PANAMA CITY	Florida	646.791													44.3859					50.5492
2018	209641000	PANAMA CITY	Florida	PANAMA CITY	Florida	606.419																		85.2588
2018	209641000	PANAMA CITY	Florida	TAMPA	Florida	822.173																		83.539
2018	209641000	TAMPA	Florida	TAMPA	Florida	321.075																		84.7228
2018	209641000	TAMPA	Florida	TAMPA	Florida	615.104																		80.3771
2018	209641000	TAMPA	Florida	FAIRHOPE	Alabama	586.926																		45.2215		288.36
2018	209641000	FAIRHOPE	Alabama	PANAMA CITY	Florida	867.327																		645.279		222.048
2018	209641000	PANAMA CITY	Florida	PANAMA CITY	Florida	1009.12																		643.142
2018	209641000	PANAMA CITY	Florida	PANAMA CITY	Florida	340.358																		89.2859
2018	209641000	PANAMA CITY	Florida	PANAMA CITY	Florida	273.025																		83.3381
2018	209641000	PANAMA CITY	Florida	PANAMA CITY	Florida	399.752																		85.0372
2018	209641000	PANAMA CITY	Florida	PANAMA CITY	Florida	276.291																		84.9314
2018	209641000	PANAMA CITY	Florida	PANAMA CITY	Florida	274.816																		78.6057
2018	209641000	PANAMA CITY	Florida	BOLIVAR	Texas	387.459													40.4208					33.9441
2018	209641000	BOLIVAR	Texas	HOUSTON	Texas	65.8405													65.8405
2018	209641000	HOUSTON	Texas	HOUSTON	Texas	359.105													93.8838
2018	209641000	HOUSTON	Texas	BOLIVAR	Texas	310.803													96.0626
2018	209641000	BOLIVAR	Texas	HOUSTON	Texas	84.4347													84.4347
2018	209641000	HOUSTON	Texas	PANAMA CITY	Florida	286.055													47.6978					38.3381
2018	209641000	PANAMA CITY	Florida	PANAMA CITY	Florida	302.898																		80.7358
2018	209641000	PANAMA CITY	Florida	PANAMA CITY	Florida	308.793																		74.7631
2018	209641000	PANAMA CITY	Florida	TAMPA	Florida	402.095																		81.0735
2018	209641000	TAMPA	Florida	TAMPA	Florida	389.342																		87.3992
2018	209641000	TAMPA	Florida	PANAMA CITY	Florida	219.906																		100.383
2018	209641000	PANAMA CITY	Florida	PANAMA CITY	Florida	232.497																		73.0126
2018	209641000	PANAMA CITY	Florida	PANAMA CITY	Florida	257.754																		74.5573
2018	209641000	PANAMA CITY	Florida	PANAMA CITY	Florida	324.171																		70.0131
2018	209641000	PANAMA CITY	Florida	BOLIVAR	Texas	322.177													15.5746					27.1954
2018	209641000	BOLIVAR	Texas	LAKEWOOD YACHT CLUB	Texas	57.1187													57.1187
2018	209641000	LAKEWOOD YACHT CLUB	Texas	PANAMA CITY	Florida	288.496													41.9533					29.8148
2018	209641000	PANAMA CITY	Florida	LAKEWOOD YACHT CLUB	Texas	399.016													43.7371					24.1212
2018	209641000	LAKEWOOD YACHT CLUB	Texas	LAKEWOOD YACHT CLUB	Texas	519.376													159.04
2018	209703000	NORFOLK	Virginia	CAPE CHARLES TOWN	Virginia	358.953					358.953
2018	209703000	CAPE CHARLES TOWN	Virginia	NORFOLK	Virginia	339.955					339.955
2018	209721000	SEATTLE	Washington	SEATTLE	Washington	147.199											147.199
2018	209722000	GULF SHORES	Alabama	FAIRHOPE	Alabama	124.263																				124.263
2018	209722000	FAIRHOPE	Alabama	WELCOME	Louisiana	468.667												122.421								44.9121
2018	209722000	WELCOME	Louisiana	WELCOME	Louisiana	53.5402												53.5402
2018	209722000	WELCOME	Louisiana	WELCOME	Louisiana	754.121												244.637
2018	209722000	WELCOME	Louisiana	WELCOME	Louisiana	72.1474												72.1474
2018	209722000	WELCOME	Louisiana	GULF SHORES	Alabama	775.002												126.493								179.032
2018	209722000	GULF SHORES	Alabama	FAIRHOPE	Alabama	233.432																				233.432
2018	209723000	CAPE CHARLES TOWN	Virginia	NORFOLK	Virginia	273.109					273.109
2018	209723000	NORFOLK	Virginia	WELCOME	Louisiana	501.186					59.1913							115.281
2018	209723000	WELCOME	Louisiana	WELCOME	Louisiana	46.003												46.003
2018	209729000	TAMPA	Florida	TAMPA	Florida	120.693																		74.953
2018	209729000	TAMPA	Florida	TAMPA	Florida	179.61																		77.0107
2018	209729000	TAMPA	Florida	TAMPA	Florida	411.515																		65.1155
2018	209729000	TAMPA	Florida	PANAMA CITY	Florida	135.332																		62.0192
2018	209729000	PANAMA CITY	Florida	PANAMA CITY	Florida	231.248																		78.8752
2018	209729000	PANAMA CITY	Florida	PANAMA CITY	Florida	223.244																		77.3311
2018	209729000	PANAMA CITY	Florida	PANAMA CITY	Florida	280.652																		74.2361
2018	209729000	PANAMA CITY	Florida	PANAMA CITY	Florida	295.078																		85.0454
2018	209729000	PANAMA CITY	Florida	PANAMA CITY	Florida	464.054																		90.7704
2018	209729000	PANAMA CITY	Florida	PANAMA CITY	Florida	186.376																		89.2924
2018	209729000	PANAMA CITY	Florida	PANAMA CITY	Florida	399.565																		86.7732
2018	209729000	PANAMA CITY	Florida	PANAMA CITY	Florida	341.916																		55.6727
2018	209729000	PANAMA CITY	Florida	PANAMA CITY	Florida	153.132																		40.2307
2018	209729000	PANAMA CITY	Florida	BOLIVAR	Texas	240.251													10.3866					22.3781
2018	209729000	BOLIVAR	Texas	HOUSTON	Texas	36.7308													36.7308
2018	209729000	HOUSTON	Texas	PANAMA CITY	Florida	367.015													37.4967					45.9512
2018	209729000	PANAMA CITY	Florida	PANAMA CITY	Florida	214.271																		65.0037
2018	209729000	PANAMA CITY	Florida	HOUSTON	Texas	285.367													39.0914					24.0651
2018	209729000	HOUSTON	Texas	PANAMA CITY	Florida	548.77													36.1764					33.0045
2018	209729000	PANAMA CITY	Florida	PANAMA CITY	Florida	367.161																		63.9746
2018	209729000	PANAMA CITY	Florida	HOUSTON	Texas	350.218													57.7775					28.863
2018	209729000	HOUSTON	Texas	PANAMA CITY	Florida	435.324													49.3418					32.6643
2018	209729000	PANAMA CITY	Florida	PANAMA CITY	Florida	306.883																		57.4401
2018	209729000	PANAMA CITY	Florida	HOUSTON	Texas	315.284													40.8586					29.802
2018	209729000	HOUSTON	Texas	PANAMA CITY	Florida	348.336													35.8809					45.4977
2018	209729000	PANAMA CITY	Florida	PANAMA CITY	Florida	257.61																		65.8047
2018	209729000	PANAMA CITY	Florida	HOUSTON	Texas	272.702													37.4921					18.3753
2018	209729000	HOUSTON	Texas	PANAMA CITY	Florida	229.609													34.04					49.8413
2018	209729000	PANAMA CITY	Florida	PANAMA CITY	Florida	225.99																		79.7724
2018	209729000	PANAMA CITY	Florida	HOUSTON	Texas	317.934													38.3302					29.3775
2018	209729000	HOUSTON	Texas	PANAMA CITY	Florida	213.766													33.3136					43.738
2018	209729000	PANAMA CITY	Florida	PANAMA CITY	Florida	335.336																		87.5477
2018	209729000	PANAMA CITY	Florida	PANAMA CITY	Florida	244.209																		90.4595
2018	209729000	PANAMA CITY	Florida	PANAMA CITY	Florida	189.195																		73.2397
2018	209729000	PANAMA CITY	Florida	HOUSTON	Texas	313.901													34.327					28.9222
2018	209729000	HOUSTON	Texas	PANAMA CITY	Florida	553.086													33.0617					412.039
2018	209729000	PANAMA CITY	Florida	PANAMA CITY	Florida	615.738																		615.738
2018	209729000	PANAMA CITY	Florida	PANAMA CITY	Florida	386.25																		258.065
2018	209729000	PANAMA CITY	Florida	PANAMA CITY	Florida	203.392																		86.0927
2018	209729000	PANAMA CITY	Florida	PANAMA CITY	Florida	239.489																		87.8058
2018	209729000	PANAMA CITY	Florida	PANAMA CITY	Florida	552.251																		379.331
2018	209729000	PANAMA CITY	Florida	LAKEWOOD YACHT CLUB	Texas	669.607													31.2149					329.434
2018	209729000	LAKEWOOD YACHT CLUB	Texas	TAMPA	Florida	365.46													31.7596					34.4274
2018	209729000	TAMPA	Florida	PANAMA CITY	Florida	515.267																		423.273
2018	209729000	PANAMA CITY	Florida	TAMPA	Florida	512.06																		429.757
2018	209729000	TAMPA	Florida	TAMPA	Florida	351.772																		72.0619
2018	209729000	TAMPA	Florida	PANAMA CITY	Florida	339.049																		247.793
2018	209729000	PANAMA CITY	Florida	TAMPA	Florida	478.454																		279.769
2018	209729000	TAMPA	Florida	MADEIRA BEACH	Florida	323.474																		83.6414
2018	209729000	MADEIRA BEACH	Florida	TAMPA	Florida	41.6445																		41.6445
2018	209733000	CAPE CHARLES TOWN	Virginia	NORFOLK	Virginia	341.147					341.147
2018	209745000	FAIRLESS HILLS	Pennsylvania	TAMPA	Florida	468.436	6.16051	32.0492	102.283															41.9565
2018	209745000	TAMPA	Florida	TAMPA	Florida	43.0846																		43.0846
2018	209745000	TAMPA	Florida	VENICE	Louisiana	326.478												30.0383						46.3466
2018	209745000	VENICE	Louisiana	WELCOME	Louisiana	133.502												133.502
2018	209755000	SOUTHWEST PASS	Louisiana	VENICE	Louisiana	66.6553												66.6553
2018	209755000	VENICE	Louisiana	EMPIRE	Louisiana	66.1104												66.1104
2018	209755000	EMPIRE	Louisiana	NEW ORLEANS	Louisiana	40.879												40.879
2018	209755000	NEW ORLEANS	Louisiana	LUTCHER	Louisiana	305.116												305.116
2018	209755000	LUTCHER	Louisiana	WELCOME	Louisiana	297.671												297.671
2018	209755000	WELCOME	Louisiana	WELCOME	Louisiana	91.6223												91.6223
2018	209782000	ASTORIA	Oregon	PORTLAND	Oregon	328.175											47.6845								280.49
2018	209782000	PORTLAND	Oregon	SEATTLE	Washington	536.95										30.9496	221.914								52.5716
2018	209782000	SEATTLE	Washington	SEATTLE	Washington	176.215											176.215
2018	209782000	SEATTLE	Washington	LONGVIEW	Washington	1850.1										54.1538	617.682
2018	209785000	LOS ANGELES	California	SEAL BEACH	California	134.566									134.566
2018	209786000	WELCOME	Louisiana	NEW ORLEANS	Louisiana	107.372												107.372
2018	209799000	CAPE CHARLES TOWN	Virginia	CAPE CHARLES TOWN	Virginia	21.8726					21.8726
2018	209799000	CAPE CHARLES TOWN	Virginia	CAPE CHARLES TOWN	Virginia	31.9874					31.9874
2018	209799000	CAPE CHARLES TOWN	Virginia	NORFOLK	Virginia	89.3952					89.3952
2018	209845000	NEW ORLEANS	Louisiana	NEW ORLEANS	Louisiana	28.0923												28.0923
2018	209845000	NEW ORLEANS	Louisiana	VENICE	Louisiana	67.1848												67.1848
2018	209854000	ASTORIA	Oregon	ASTORIA	Oregon	10.9893											1.45755								9.53176
2018	209854000	ASTORIA	Oregon	PORTLAND	Oregon	103.444											45.7629								57.6808
2018	209862000	PHILADELPHIA	Pennsylvania	PHILADELPHIA	Pennsylvania	38.2809			38.2809
2018	209862000	PHILADELPHIA	Pennsylvania	PHILADELPHIA	Pennsylvania	754.4	16.3736	58.1786	53.6251	0.466466
2018	209862000	PHILADELPHIA	Pennsylvania	PHILADELPHIA	Pennsylvania	40.5229			40.5229
2018	209862000	PHILADELPHIA	Pennsylvania	FORT LAUDERDALE	Florida	669.502	8.59469	28.9829	37.5022	0.683348														55.6734
2018	209862000	FORT LAUDERDALE	Florida	FORT LAUDERDALE	Florida	188.477																		76.2672
2018	209862000	FORT LAUDERDALE	Florida	PHILADELPHIA	Pennsylvania	370.906	11.9635	37.6079	32.1207															29.7349
2018	209862000	PHILADELPHIA	Pennsylvania	PHILADELPHIA	Pennsylvania	45.5182			45.5182
2018	209862000	PHILADELPHIA	Pennsylvania	PHILADELPHIA	Pennsylvania	44.5585			44.5585
2018	209862000	PHILADELPHIA	Pennsylvania	FORT LAUDERDALE	Florida	614.431	7.41335	29.8559	29.9437	0.356493														68.4191
2018	209862000	FORT LAUDERDALE	Florida	FORT LAUDERDALE	Florida	46.5274																		46.5274
2018	209862000	FORT LAUDERDALE	Florida	FORT LAUDERDALE	Florida	257.141																		117.129
2018	209862000	FORT LAUDERDALE	Florida	PHILADELPHIA	Pennsylvania	694.55	5.32637	33.0983	23.0954															42.3078
2018	209862000	PHILADELPHIA	Pennsylvania	PHILADELPHIA	Pennsylvania	40.492			40.492
2018	209862000	PHILADELPHIA	Pennsylvania	PHILADELPHIA	Pennsylvania	47.9124			47.9124
2018	209862000	PHILADELPHIA	Pennsylvania	PHILADELPHIA	Pennsylvania	763.154	21.9424	71.1441	75.2698	1.30433
2018	209862000	PHILADELPHIA	Pennsylvania	PHILADELPHIA	Pennsylvania	48.7934			48.7934
2018	209862000	PHILADELPHIA	Pennsylvania	FORT LAUDERDALE	Florida	611.125	7.75715	31.2982	21.9385	0.354238														92.1523
2018	209862000	FORT LAUDERDALE	Florida	FORT LAUDERDALE	Florida	215.923																		106.676
2018	209862000	FORT LAUDERDALE	Florida	FORT LAUDERDALE	Florida	359.504																		114.376
2018	209862000	FORT LAUDERDALE	Florida	FORT LAUDERDALE	Florida	305.455																		89.0638
2018	209862000	FORT LAUDERDALE	Florida	PHILADELPHIA	Pennsylvania	419.849	12.0862	37.0012	28.7635	0.583867														29.9178
2018	209862000	PHILADELPHIA	Pennsylvania	PHILADELPHIA	Pennsylvania	36.8401			36.8401
2018	209862000	PHILADELPHIA	Pennsylvania	PHILADELPHIA	Pennsylvania	35.2598			35.2598
2018	209862000	PHILADELPHIA	Pennsylvania	PHILADELPHIA	Pennsylvania	1145.9	16.4425	56.3892	50.7856	1.06423
2018	209862000	PHILADELPHIA	Pennsylvania	PHILADELPHIA	Pennsylvania	66.3128			66.3128
2018	209862000	PHILADELPHIA	Pennsylvania	PHILADELPHIA	Pennsylvania	68.0923			68.0923
2018	209862000	PHILADELPHIA	Pennsylvania	FORT LAUDERDALE	Florida	423.679	6.05207	26.3537	21.28	0.378177														53.3001
2018	209862000	FORT LAUDERDALE	Florida	FORT LAUDERDALE	Florida	365.105																		54.7782
2018	209862000	FORT LAUDERDALE	Florida	FORT LAUDERDALE	Florida	562.583																		87.8636
2018	209862000	FORT LAUDERDALE	Florida	FORT LAUDERDALE	Florida	465.341																		85.4342
2018	209862000	FORT LAUDERDALE	Florida	FORT LAUDERDALE	Florida	569.488																		80.9895
2018	209862000	FORT LAUDERDALE	Florida	FORT LAUDERDALE	Florida	495.855																		80.9338
2018	209862000	FORT LAUDERDALE	Florida	FORT LAUDERDALE	Florida	531.973																		82.9859
2018	209862000	FORT LAUDERDALE	Florida	FORT LAUDERDALE	Florida	477.652																		79.671
2018	209862000	FORT LAUDERDALE	Florida	FORT LAUDERDALE	Florida	487.006																		84.0282
2018	209862000	FORT LAUDERDALE	Florida	FORT LAUDERDALE	Florida	532.494																		86.6526
2018	209862000	FORT LAUDERDALE	Florida	FORT LAUDERDALE	Florida	468.621																		86.1518
2018	209862000	FORT LAUDERDALE	Florida	FORT LAUDERDALE	Florida	534.998																		77.4401
2018	209862000	FORT LAUDERDALE	Florida	FORT LAUDERDALE	Florida	518.767																		85.7609
2018	209862000	FORT LAUDERDALE	Florida	FORT LAUDERDALE	Florida	700.903																		84.8818
2018	209870000	PROVIDENCE	Rhode Island	NEW ORLEANS	Louisiana	491.468												108.836												21.403	24.4344
2018	209870000	NEW ORLEANS	Louisiana	GULF SHORES	Alabama	172.281												104.928								28.6481
2018	209870000	GULF SHORES	Alabama	GULF SHORES	Alabama	92.8378																				92.8378
2018	209870000	GULF SHORES	Alabama	GULF SHORES	Alabama	102.527																				102.527
2018	209870000	GULF SHORES	Alabama	GULF SHORES	Alabama	49.0402																				49.0402
2018	209870000	GULF SHORES	Alabama	GULF SHORES	Alabama	83.4067																				83.4067
2018	209870000	GULF SHORES	Alabama	FAIRHOPE	Alabama	107.078																				107.078
2018	209889000	SOUTHWEST PASS	Louisiana	NEW ORLEANS	Louisiana	537.834												243.301
2018	209889000	NEW ORLEANS	Louisiana	NEW ORLEANS	Louisiana	183.601												183.601
2018	209889000	NEW ORLEANS	Louisiana	WELCOME	Louisiana	1611.17												262.906
2018	209889000	WELCOME	Louisiana	WELCOME	Louisiana	125.408												125.408
2018	209933000	NEW ORLEANS	Louisiana	CAPE CHARLES TOWN	Virginia	758.79					114.367	0.535724						52.514
2018	209933000	CAPE CHARLES TOWN	Virginia	NORFOLK	Virginia	210.152					210.152
2018	209933000	NORFOLK	Virginia	NORFOLK	Virginia	360.507					259.334	0.465608
2018	209933000	NORFOLK	Virginia	NEW ORLEANS	Louisiana	698.585					140.047	0.592893						88.035
2018	209933000	NEW ORLEANS	Louisiana	CORPUS CHRISTI	Texas	166.609												80.6409	50.7335
2018	209996000	GOOD HOPE	Louisiana	GOOD HOPE	Louisiana	194.756												194.756
2018	209996000	GOOD HOPE	Louisiana	WELCOME	Louisiana	110.797												110.797
2018	209996000	WELCOME	Louisiana	YOUNGSTOWN	New York	1436.14												163.389		176.133
2018	209996000	YOUNGSTOWN	New York	YOUNGSTOWN	New York	20.481														20.481
2018	209996000	YOUNGSTOWN	New York	YOUNGSTOWN	New York	198.659														72.866
2018	210015000	SOUTH RIVER	Maryland	BALTIMORE	Maryland	144.235				144.235
2018	210043000	ASTORIA	Oregon	LONGVIEW	Washington	95.2262											66.9492								28.277
2018	210054000	LOS ANGELES	California	LONGVIEW	Washington	635.757									158.814		61.6019								3.59131
2018	210054000	LONGVIEW	Washington	PORTLAND	Oregon	74.5766											39.5229								35.0537
2018	210057000	PORT MANATEE	Florida	PENSACOLA	Florida	198.906																		39.1838		12.6986
2018	210057000	PENSACOLA	Florida	PENSACOLA	Florida	31.3756																		18.5653		12.8103
2018	210057000	PENSACOLA	Florida	PORT MANATEE	Florida	505.87																		80.7674		14.937
2018	210057000	PORT MANATEE	Florida	PENSACOLA	Florida	222.51																		77.8384		18.1523
2018	210057000	PENSACOLA	Florida	PORT MANATEE	Florida	289.102																		72.6943		16.1583
2018	210057000	PORT MANATEE	Florida	PENSACOLA	Florida	203.158																		70.2759		9.81411
2018	210057000	PENSACOLA	Florida	PENSACOLA	Florida	42.4859																		31.0544		11.4314
2018	210057000	PENSACOLA	Florida	PORT MANATEE	Florida	267.005																		62.7009		17.242
2018	210057000	PORT MANATEE	Florida	PENSACOLA	Florida	225.439																		70.015		11.3587
2018	210057000	PENSACOLA	Florida	PENSACOLA	Florida	37.5621																		27.4209		10.1412
2018	210057000	PENSACOLA	Florida	PORT MANATEE	Florida	295.793																		61.3396		16.9213
2018	210057000	PORT MANATEE	Florida	PENSACOLA	Florida	216.738																		76.5725		10.0859
2018	210057000	PENSACOLA	Florida	PENSACOLA	Florida	44.9302																		33.8702		11.0599
2018	210057000	PENSACOLA	Florida	PORT MANATEE	Florida	229.357																		53.1362		16.1583
2018	210057000	PORT MANATEE	Florida	PENSACOLA	Florida	267.866																		74.215		13.3633
2018	210057000	PENSACOLA	Florida	PENSACOLA	Florida	44.5698																		34.8344		9.73538
2018	210057000	PENSACOLA	Florida	PORT MANATEE	Florida	692.322																		56.0331		14.7669
2018	210057000	PORT MANATEE	Florida	PENSACOLA	Florida	219.749																		77.0566		9.97392
2018	210057000	PENSACOLA	Florida	PENSACOLA	Florida	46.9505																		35.8465		11.1041
2018	210057000	PENSACOLA	Florida	PORT MANATEE	Florida	220.507																		58.3519		15.1637
2018	210057000	PORT MANATEE	Florida	PENSACOLA	Florida	216.858																		77.0887		8.91835
2018	210057000	PENSACOLA	Florida	PENSACOLA	Florida	70.7946																		59.3799		11.4147
2018	210057000	PENSACOLA	Florida	PORT MANATEE	Florida	225.635																		64.5398		13.9698
2018	210057000	PORT MANATEE	Florida	PENSACOLA	Florida	198.741																		44.7682		20.7822
2018	210057000	PENSACOLA	Florida	PENSACOLA	Florida	36.5372																		27.69		8.84725
2018	210057000	PENSACOLA	Florida	PORT MANATEE	Florida	358.864												90.7308						63.4241		8.40309
2018	210057000	PORT MANATEE	Florida	MADEIRA BEACH	Florida	89.8564																		89.8564
2018	210057000	MADEIRA BEACH	Florida	PORT MANATEE	Florida	274.614																		101.791
2018	210057000	PORT MANATEE	Florida	PENSACOLA	Florida	216.09																		75.2173		11.6957
2018	210057000	PENSACOLA	Florida	PENSACOLA	Florida	41.5377																		28.7526		12.7851
2018	210057000	PENSACOLA	Florida	PORT MANATEE	Florida	233.001																		52.7751		15.9791
2018	210057000	PORT MANATEE	Florida	PORT MANATEE	Florida	236.806																		92.3126
2018	210057000	PORT MANATEE	Florida	PENSACOLA	Florida	197.326																		57.4989		10.7743
2018	210057000	PENSACOLA	Florida	PENSACOLA	Florida	33.7976																		17.7801		16.0175
2018	210057000	PENSACOLA	Florida	PENSACOLA	Florida	14.7975																		9.62573		5.17175
2018	210057000	PENSACOLA	Florida	PENSACOLA	Florida	16.2616																		3.61571		12.6459
2018	210057000	PENSACOLA	Florida	PORT MANATEE	Florida	189.599																		30.2276		16.0813
2018	210057000	PORT MANATEE	Florida	FORT LAUDERDALE	Florida	1569.15																		51.179
2018	210057000	FORT LAUDERDALE	Florida	FORT LAUDERDALE	Florida	118.997																		60.9912
2018	210057000	FORT LAUDERDALE	Florida	FORT LAUDERDALE	Florida	179.026																		53.3224
2018	210057000	FORT LAUDERDALE	Florida	FORT LAUDERDALE	Florida	123.298																		38.3032
2018	210057000	FORT LAUDERDALE	Florida	FORT LAUDERDALE	Florida	321.369																		56.8569
2018	210057000	FORT LAUDERDALE	Florida	FORT LAUDERDALE	Florida	173.949																		42.293
2018	210059000	PHILADELPHIA	Pennsylvania	SEATTLE	Washington	1913	6.76269	34.915	79.8654								141.405
2018	210059000	SEATTLE	Washington	TWIN BRIDGES	Washington	134.93											134.93
2018	210059000	TWIN BRIDGES	Washington	BLAINE	Washington	410.499											238.205
2018	210066000	VENICE	Louisiana	NEW ORLEANS	Louisiana	81.5012												81.5012
2018	210066000	NEW ORLEANS	Louisiana	NEW ORLEANS	Louisiana	233.198												233.198
2018	210073000	EMPIRE	Louisiana	HOUSTON	Texas	525.18												97.4604	97.6541
2018	210073000	HOUSTON	Texas	NEW ORLEANS	Louisiana	356.332												41.703	97.6869
2018	210073000	NEW ORLEANS	Louisiana	PORT ALLEN	Louisiana	354.394												354.394
2018	210102000	TACOMA	Washington	TACOMA	Washington	296.91											296.91
2018	210102000	TACOMA	Washington	LONGVIEW	Washington	574.129											237.095
2018	210102000	LONGVIEW	Washington	SEATTLE	Washington	528.623										31.9963	219.637
2018	210102000	SEATTLE	Washington	SEATTLE	Washington	128.295											128.295
2018	210104000	CAPE CHARLES TOWN	Virginia	SOUTHWEST PASS	Louisiana	321.601					198.26							18.3222
2018	210104000	NORFOLK	Virginia	NEW ORLEANS	Louisiana	382.66					77.596							200.046
2018	210104000	SOUTHWEST PASS	Louisiana	WELCOME	Louisiana	386.49												386.49
2018	210104000	NEW ORLEANS	Louisiana	WELCOME	Louisiana	283.388												283.388
2018	210104000	WELCOME	Louisiana	WELCOME	Louisiana	937.85												382.448
2018	210123000	NEWPORT	Rhode Island	NEWPORT	Rhode Island	58.8391																								8.55175	50.2873
2018	210123000	NEWPORT	Rhode Island	NEWPORT	Rhode Island	58.3488																								0.675588	57.6732
2018	210123000	NEWPORT	Rhode Island	NEWPORT	Rhode Island	97.54																								9.6217	87.9183
2018	210123000	NEWPORT	Rhode Island	NEWPORT	Rhode Island	38.2543																								1.78835	36.4659
2018	210123000	NEWPORT	Rhode Island	NEWPORT	Rhode Island	8.18264																								0.522399	7.66024
2018	210123000	NEWPORT	Rhode Island	NEWPORT	Rhode Island	39.3687																								10.2262	29.1426
2018	210123000	NEWPORT	Rhode Island	NEWPORT	Rhode Island	46.845																								16.8432	30.0017
2018	210123000	NEWPORT	Rhode Island	NEWPORT	Rhode Island	9.46584																								3.61159	5.85425
2018	210123000	NEWPORT	Rhode Island	NEWPORT	Rhode Island	18.0492																								7.69128	10.3579
2018	210123000	NEWPORT	Rhode Island	NEW YORK	New Jersey	133.147		16.8745												85.4934										12.4559	18.3234
2018	210123000	NEW YORK	New Jersey	WATERFORD CANAL	New York	336.588		16.8745												319.714
2018	210123000	WATERFORD CANAL	New York	WEST WIND	New York	379.841														379.841
2018	210123000	WEST WIND	New York	WEST WIND	New York	52.9443														52.9443
2018	210123000	WEST WIND	New York	WEST WIND	New York	25.4971														25.4971
2018	210123000	WEST WIND	New York	WEST WIND	New York	8.38683														8.38683
2018	210123000	WEST WIND	New York	WEST WIND	New York	4.55191														4.55191
2018	210123000	WEST WIND	New York	WEST WIND	New York	25.6193														25.6193
2018	210123000	WEST WIND	New York	WEST WIND	New York	33.4341														33.4341
2018	210123000	WEST WIND	New York	WEST WIND	New York	14.4712														14.4712
2018	210123000	WEST WIND	New York	WEST WIND	New York	60.8699														60.8699
2018	210123000	WEST WIND	New York	WEST WIND	New York	100.421														100.421
2018	210123000	WEST WIND	New York	NEW YORK	New Jersey	92.4844		24.7304												67.7541
2018	210123000	NEW YORK	New Jersey	TRI-CITY	New York	253.736		24.7304												229.006
2018	210123000	TRI-CITY	New York	MARLBORO	New York	394.908														394.908
2018	210123000	MARLBORO	New York	TRI-CITY	New York	451.856														451.856
2018	210123000	TRI-CITY	New York	NEW YORK	New Jersey	317.961		8.96489												308.996
2018	210136000	CAPE CHARLES TOWN	Virginia	NORFOLK	Virginia	279.331					279.331
2018	210136000	NORFOLK	Virginia	NEW ORLEANS	Louisiana	487.649					88.3582							133.48
2018	210156000	NEW ORLEANS	Louisiana	NEW ORLEANS	Louisiana	57.092												57.092
2018	210159000	MIAMI	Florida	MIAMI	Florida	229.151																		77.5126
2018	210159000	MIAMI	Florida	MIAMI	Florida	220.585																		84.1232
2018	210159000	MIAMI	Florida	MIAMI	Florida	262.986																		51.7221
2018	210159000	MIAMI	Florida	MIAMI	Florida	115.514																		46.9205
2018	210159000	MIAMI	Florida	MIAMI	Florida	210.985																		84.4852
2018	210159000	MIAMI	Florida	MIAMI	Florida	163.629																		80.5612
2018	210159000	MIAMI	Florida	MIAMI	Florida	252.862																		92.0723
2018	210159000	MIAMI	Florida	MIAMI	Florida	290.692																		91.6717
2018	210159000	MIAMI	Florida	MIAMI	Florida	278.784																		87.2061
2018	210159000	MIAMI	Florida	MIAMI	Florida	238.107																		88.2403
2018	210159000	MIAMI	Florida	MIAMI	Florida	219.046																		89.3419
2018	210159000	MIAMI	Florida	MIAMI	Florida	222.842																		90.4376
2018	210159000	MIAMI	Florida	MIAMI	Florida	227.429																		86.5881
2018	210159000	MIAMI	Florida	MIAMI	Florida	236.925																		86.1175
2018	210159000	MIAMI	Florida	MIAMI	Florida	212.43																		81.4213
2018	210159000	MIAMI	Florida	MIAMI	Florida	214.288																		86.5708
2018	210200000	NEW ORLEANS	Louisiana	GOOD HOPE	Louisiana	121.715												121.715
2018	210200000	GOOD HOPE	Louisiana	GOOD HOPE	Louisiana	151.894												151.894
2018	210200000	GOOD HOPE	Louisiana	WELCOME	Louisiana	123.313												123.313
2018	210208000	CHARLESTON	South Carolina	BALTIMORE	Maryland	414.89				83.2157	40.8694		130.899
2018	210208000	BALTIMORE	Maryland	PHILADELPHIA	Pennsylvania	190.893			120.54	70.3527
2018	210208000	BALTIMORE	Maryland	FAIRLESS HILLS	Pennsylvania	318.638			282.287	36.3512
2018	210208000	PHILADELPHIA	Pennsylvania	FAIRHOPE	Alabama	1071.35	7.39188	34.0212	274.543																	62.6983
2018	210208000	FAIRLESS HILLS	Pennsylvania	NEW ORLEANS	Louisiana	1181.04	7.39188	34.0212	112.796									183.975								113.099
2018	210208000	FAIRHOPE	Alabama	HOUSTON	Texas	619.884												330.208	50.2392							50.4011
2018	210208000	NEW ORLEANS	Louisiana	GALVESTON	Texas	902.114												146.233	122.641
2018	210208000	HOUSTON	Texas	BROWNSVILLE	Texas	793.653													175.293
2018	210208000	GALVESTON	Texas	HOUSTON	Texas	1003.97													243.897
2018	210208000	BROWNSVILLE	Texas	SAN DIEGO	California	1447.27									36.6545				198.785
2018	210212000	ASTORIA	Oregon	PORTLAND	Oregon	172.468											46.6487								125.819
2018	210212000	PORTLAND	Oregon	OAKLAND	California	621.905									31.6398	26.1802	71.5035								26.8848
2018	210212000	OAKLAND	California	TRACY OASIS-RESORT	California	120.429									120.429
2018	210212000	TRACY OASIS-RESORT	California	OAKLAND	California	154.533									154.533
2018	210212000	OAKLAND	California	OAKLAND	California	47.2474									47.2474
2018	210226000	EMPIRE	Louisiana	NEW ORLEANS	Louisiana	610.914												610.914
2018	210226000	NEW ORLEANS	Louisiana	LUTCHER	Louisiana	281.231												281.231
2018	210226000	LUTCHER	Louisiana	WELCOME	Louisiana	207.322												207.322
2018	210226000	EMPIRE	Louisiana	EMPIRE	Louisiana	152.664												152.664
2018	210226000	EMPIRE	Louisiana	EMPIRE	Louisiana	139.097												139.097
2018	210226000	EMPIRE	Louisiana	LUTCHER	Louisiana	293.32												293.32
2018	210233000	PORTLAND	Oregon	LONGVIEW	Washington	117.626											47.0961								70.5301
2018	210233000	LONGVIEW	Washington	LONGVIEW	Washington	72.1288											72.1288
2018	210233000	LONGVIEW	Washington	NEW ORLEANS	Louisiana	616.088										39.658	87.9098	94.5902
2018	210233000	NEW ORLEANS	Louisiana	WELCOME	Louisiana	75.4907												75.4907
2018	210234000	CHARLESTON	South Carolina	SABINE PASS	Texas	252.54							66.3685					10.4165	26.1516
2018	210234000	SABINE PASS	Texas	SABINE PASS	Texas	89.2826												19.4166	69.866
2018	210234000	SABINE PASS	Texas	SOUTHWEST PASS	Louisiana	1370.65										12.4172	119.761	51.0101	43.7144
2018	210234000	SOUTHWEST PASS	Louisiana	NEW ORLEANS	Louisiana	142.613												96.4319
2018	210234000	NEW ORLEANS	Louisiana	NEW ORLEANS	Louisiana	44.3843												44.3843
2018	210234000	NEW ORLEANS	Louisiana	BALTIMORE	Maryland	343.105				105.957	47.7228	0.360264						91.2379
2018	210234000	BALTIMORE	Maryland	TAMPA	Florida	553.618		37.4634	29.1333	66.9504														48.4739
2018	210234000	TAMPA	Florida	TAMPA	Florida	55.4396																		55.4396
2018	210234000	TAMPA	Florida	NEW ORLEANS	Louisiana	170.597												63.6407						59.9649
2018	210234000	NEW ORLEANS	Louisiana	NEW ORLEANS	Louisiana	58.9924												58.9924
2018	210242000	OAKLAND	California	LOS ANGELES	California	336.16									169.9
2018	210242000	LOS ANGELES	California	OAKLAND	California	184.12									87.898
2018	210242000	OAKLAND	California	LOS ANGELES	California	368.032									271.761
2018	210261000	NORTH WEYMOUTH	Massachusetts	BOSTON	Massachusetts	107.753																								104.699		3.05412
2018	210261000	BOSTON	Massachusetts	SABINE PASS	Texas	355.446												16.0869	13.2067											119.566		1.57516
2018	210261000	SABINE PASS	Texas	SABINE PASS	Texas	20.6064												3.75404	16.8524
2018	210261000	SABINE PASS	Texas	SABINE PASS	Texas	7.41495												1.71662	5.69832
2018	210261000	SABINE PASS	Texas	SABINE PASS	Texas	9.45535												3.57233	5.88302
2018	210261000	SABINE PASS	Texas	BEAUMONT	Texas	71.4376												36.3877	35.0499
2018	210261000	BEAUMONT	Texas	EMPIRE	Louisiana	227.898												115.669	31.2196
2018	210261000	EMPIRE	Louisiana	NEW ORLEANS	Louisiana	145.393												145.393
2018	210261000	NEW ORLEANS	Louisiana	FORT LAUDERDALE	Florida	775.946												141.947						98.4796
2018	210261000	FORT LAUDERDALE	Florida	FORT LAUDERDALE	Florida	321.805																		321.805
2018	210261000	FORT LAUDERDALE	Florida	FORT LAUDERDALE	Florida	76.6514																		76.6514
2018	210261000	FORT LAUDERDALE	Florida	TAMPA	Florida	586.604																		95.6767
2018	210261000	TAMPA	Florida	TAMPA	Florida	411.797																		84.6187
2018	210261000	TAMPA	Florida	TAMPA	Florida	75.8967																		75.8967
2018	210284000	NEW YORK	New Jersey	SAVANNAH	Georgia	310.863		32.274					30.5104	7.96529						21.483
2018	210284000	SAVANNAH	Georgia	MIAMI	Florida	193.747							26.1725	7.96529										52.108
2018	210284000	MIAMI	Florida	SAVANNAH	Georgia	71.7963							18.6488	6.46215										16.1885
2018	210284000	SAVANNAH	Georgia	PHILADELPHIA	Pennsylvania	146.242			20.5953				27.8703	6.46215
2018	210284000	PHILADELPHIA	Pennsylvania	NEW YORK	New Jersey	191.794	4.68997	34.5653	42.4306											55.6002
2018	210284000	NEW YORK	New Jersey	NEW YORK	New Jersey	22.924		12.7425												10.1815
2018	210284000	NEW YORK	New Jersey	SAVANNAH	Georgia	337.459		27.9766					33.8493	8.32142						25.1663
2018	210284000	SAVANNAH	Georgia	SAVANNAH	Georgia	232.326							50.0122	13.4289
2018	210284000	SAVANNAH	Georgia	PHILADELPHIA	Pennsylvania	284.493	4.44127	28.4256	35.008				24.8544	5.10745
2018	210284000	PHILADELPHIA	Pennsylvania	NEW YORK	New Jersey	266.939	4.02589	29.3762	29.6544											51.3677
2018	210284000	NEW YORK	New Jersey	NEW YORK	New Jersey	31.0363		21.0762												9.96017
2018	210284000	NEW YORK	New Jersey	SAVANNAH	Georgia	306.87		33.0059					23.5429	15.3195						18.8533
2018	210284000	SAVANNAH	Georgia	PHILADELPHIA	Pennsylvania	351.538	5.73794	33.6615	35.9402				22.0857	15.3195
2018	210284000	PHILADELPHIA	Pennsylvania	NEW YORK	New Jersey	260.26	4.52537	31.662	34.5343											69.6886
2018	210284000	NEW YORK	New Jersey	SAVANNAH	Georgia	313.565		24.7978					25.9819	6.48479						19.0047
2018	210292000	NEW ORLEANS	Louisiana	PORT ALLEN	Louisiana	164.659												164.659
2018	210292000	PORT ALLEN	Louisiana	PORT ALLEN	Louisiana	677.978												473.267
2018	210292000	PORT ALLEN	Louisiana	VENICE	Louisiana	220.265												220.265
2018	210292000	VENICE	Louisiana	LAKEWOOD YACHT CLUB	Texas	392.101												26.5025	42.087
2018	210292000	LAKEWOOD YACHT CLUB	Texas	GALVESTON	Texas	196.324													196.324
2018	210292000	GALVESTON	Texas	HOUSTON	Texas	246.277													246.277
2018	210292000	HOUSTON	Texas	HOUSTON	Texas	1078.34													88.2883
2018	210296000	HONOLULU	Hawaii	HONOLULU	Hawaii	227.236																							96.6898
2018	210296000	HONOLULU	Hawaii	HONOLULU	Hawaii	314.639																							126.548
2018	210296000	HONOLULU	Hawaii	HONOLULU	Hawaii	203.258																							82.8898
2018	210296000	HONOLULU	Hawaii	HONOLULU	Hawaii	230.92																							81.1425
2018	210296000	HONOLULU	Hawaii	HONOLULU	Hawaii	216.822																							92.2633
2018	210296000	HONOLULU	Hawaii	HONOLULU	Hawaii	212.407																							99.403
2018	210296000	HONOLULU	Hawaii	HONOLULU	Hawaii	251.854																							98.8912
2018	210296000	HONOLULU	Hawaii	HONOLULU	Hawaii	238.448																							105.398
2018	210296000	HONOLULU	Hawaii	HONOLULU	Hawaii	198.493																							89.644
2018	210302000	ASTORIA	Oregon	LONGVIEW	Washington	117.028											62.325								54.7033
2018	210302000	LONGVIEW	Washington	ASTORIA	Oregon	661.063										50.6399	97.1744								238.043
2018	210302000	ASTORIA	Oregon	LONGVIEW	Washington	312.531											74.6031								237.928
2018	210302000	LONGVIEW	Washington	LONGVIEW	Washington	41.1537											41.1537
2018	210302000	LONGVIEW	Washington	ASTORIA	Oregon	382.402											89.964								44.043
2018	210302000	ASTORIA	Oregon	ASTORIA	Oregon	169.871											1.71956								168.152
2018	210302000	ASTORIA	Oregon	PORTLAND	Oregon	207.702											45.4855								162.217
2018	210302000	PORTLAND	Oregon	PORTLAND	Oregon	72.594											6.42576								66.1682
2018	210302000	PORTLAND	Oregon	LONGVIEW	Washington	71.1895											42.7474								28.4421
2018	210341000	PALM BEACH	Florida	PALM BEACH	Florida	511.815																		97.4089
2018	210341000	PALM BEACH	Florida	PALM BEACH	Florida	345.746																		60.9663
2018	210341000	PALM BEACH	Florida	PALM BEACH	Florida	315.699																		44.4844
2018	210341000	PALM BEACH	Florida	PALM BEACH	Florida	37.0678																		37.0678
2018	210341000	PALM BEACH	Florida	PALM BEACH	Florida	310.418																		76.0288
2018	210341000	PALM BEACH	Florida	PALM BEACH	Florida	411.268																		69.7252
2018	210341000	PALM BEACH	Florida	PALM BEACH	Florida	522.654																		74.9637
2018	210341000	PALM BEACH	Florida	PALM BEACH	Florida	328.002																		84.7133
2018	210341000	PALM BEACH	Florida	PALM BEACH	Florida	1493.68																		61.2436
2018	210341000	PALM BEACH	Florida	PALM BEACH	Florida	818.624																		102.954
2018	210341000	PALM BEACH	Florida	PALM BEACH	Florida	58.379																		58.379
2018	210341000	PALM BEACH	Florida	PALM BEACH	Florida	336.361																		67.2614
2018	210341000	PALM BEACH	Florida	PALM BEACH	Florida	576.753																		64.9402
2018	210341000	PALM BEACH	Florida	PALM BEACH	Florida	29.4778																		29.4778
2018	210341000	PALM BEACH	Florida	PALM BEACH	Florida	605.275																		83.3061
2018	210341000	PALM BEACH	Florida	PALM BEACH	Florida	774.997																		85.6162
2018	210341000	PALM BEACH	Florida	PALM BEACH	Florida	649.381																		60.537
2018	210341000	PALM BEACH	Florida	PALM BEACH	Florida	998.433																		66.5541
2018	210341000	PALM BEACH	Florida	PALM BEACH	Florida	378.67																		51.3307
2018	210341000	PALM BEACH	Florida	PALM BEACH	Florida	79.2627																		40.7825
2018	210341000	PALM BEACH	Florida	PALM BEACH	Florida	467.912																		51.5394
2018	210341000	PALM BEACH	Florida	FORT LAUDERDALE	Florida	2022.94																		70.0099
2018	210341000	FORT LAUDERDALE	Florida	FORT LAUDERDALE	Florida	894.761																		43.7406
2018	210341000	FORT LAUDERDALE	Florida	JACKSONVILLE	Florida	174.817								9.44283										40.0925
2018	210347000	LUTCHER	Louisiana	NEW ORLEANS	Louisiana	532.545												385.863
2018	210347000	NEW ORLEANS	Louisiana	NEW ORLEANS	Louisiana	79.2676												79.2676
2018	210347000	NEW ORLEANS	Louisiana	NEW ORLEANS	Louisiana	322.77												176.026
2018	210347000	NEW ORLEANS	Louisiana	NEW ORLEANS	Louisiana	182.124												182.124
2018	210347000	LUTCHER	Louisiana	SOUTHWEST PASS	Louisiana	265.394												131.394
2018	210347000	SOUTHWEST PASS	Louisiana	VENICE	Louisiana	32.3273												32.3273
2018	210347000	VENICE	Louisiana	PORT ALLEN	Louisiana	259.255												259.255
2018	210347000	PORT ALLEN	Louisiana	PORT ALLEN	Louisiana	147.947												147.947
2018	210347000	PORT ALLEN	Louisiana	WELCOME	Louisiana	537.114												268.102
2018	210347000	WELCOME	Louisiana	WELCOME	Louisiana	87.1102												87.1102
2018	210347000	WELCOME	Louisiana	NEW ORLEANS	Louisiana	789.517												251.814
2018	210347000	NEW ORLEANS	Louisiana	NEW ORLEANS	Louisiana	66.7087												66.7087
2018	210347000	NEW ORLEANS	Louisiana	GOOD HOPE	Louisiana	276.535												192.811
2018	210347000	GOOD HOPE	Louisiana	LUTCHER	Louisiana	88.6621												88.6621
2018	210347000	LUTCHER	Louisiana	LAKE CHARLES	Louisiana	274.694												160.729
2018	210347000	LAKE CHARLES	Louisiana	CAMERON	Louisiana	243.056												243.056
2018	210347000	CAMERON	Louisiana	LAKE CHARLES	Louisiana	556.829												556.829
2018	210347000	LAKE CHARLES	Louisiana	NEW ORLEANS	Louisiana	659.354												525.217
2018	210347000	NEW ORLEANS	Louisiana	NEW ORLEANS	Louisiana	151.142												151.142
2018	210347000	NEW ORLEANS	Louisiana	NEW ORLEANS	Louisiana	59.7842												59.7842
2018	210347000	NEW ORLEANS	Louisiana	HOUSTON	Texas	539.553												78.7522	140.319
2018	210347000	HOUSTON	Texas	NEW ORLEANS	Louisiana	403.24												174.765	131.633
2018	210347000	NEW ORLEANS	Louisiana	NEW ORLEANS	Louisiana	193.942												193.942
2018	210347000	NEW ORLEANS	Louisiana	NEW ORLEANS	Louisiana	109.293												109.293
2018	210347000	NEW ORLEANS	Louisiana	VENICE	Louisiana	59.2216												59.2216
2018	210349000	WELCOME	Louisiana	WELCOME	Louisiana	113.707												113.707
2018	210349000	WELCOME	Louisiana	GULF SHORES	Alabama	355.703												157.273								113.51
2018	210349000	GULF SHORES	Alabama	FAIRHOPE	Alabama	179.432																				179.432
2018	210364000	GULF SHORES	Alabama	FAIRHOPE	Alabama	84.269																				84.269
2018	210364000	FAIRHOPE	Alabama	SOUTHWEST PASS	Louisiana	189.319												12.9133								76.875
2018	210364000	SOUTHWEST PASS	Louisiana	VENICE	Louisiana	29.9612												29.9612
2018	210364000	VENICE	Louisiana	NEW ORLEANS	Louisiana	187.015												187.015
2018	210364000	NEW ORLEANS	Louisiana	WELCOME	Louisiana	268.453												268.453
2018	210364000	WELCOME	Louisiana	WELCOME	Louisiana	98.5968												98.5968
2018	210452000	CAPE CHARLES TOWN	Virginia	CAPE CHARLES TOWN	Virginia	17.3864					17.3864
2018	210452000	CAPE CHARLES TOWN	Virginia	NORFOLK	Virginia	61.7592					61.7592
2018	210452000	NORFOLK	Virginia	ASTORIA	Oregon	336.234					66.1622						23.4478								8.00921
2018	210452000	ASTORIA	Oregon	LONGVIEW	Washington	91.558											83.5488								8.00921
2018	210452000	LONGVIEW	Washington	ASTORIA	Oregon	809.481										26.8839	123.552								80.0082
2018	210452000	ASTORIA	Oregon	LONGVIEW	Washington	149.135											69.3576								79.7772
2018	210464000	NEW ORLEANS	Louisiana	NEW ORLEANS	Louisiana	316.254												316.254
2018	210464000	NEW ORLEANS	Louisiana	TOLEDO	Ohio	813.029			18.4195									128.51		311.801	118.308	24.1722
2018	210464000	TOLEDO	Ohio	TOLEDO	Ohio	174.035															160.707	13.3282
2018	210464000	TOLEDO	Ohio	POINT BREEZE CAMP	New York	212.186			17.8427											30.6253	129.807	33.911
2018	210464000	POINT BREEZE CAMP	New York	YOUNGSTOWN	New York	32.6815														32.6815
2018	210516000	FAIRHOPE	Alabama	NEW ORLEANS	Louisiana	240.246												73.9059								39.1121
2018	210516000	NEW ORLEANS	Louisiana	LAKEWOOD YACHT CLUB	Texas	234.097												60.9567	38.8429
2018	210516000	LAKEWOOD YACHT CLUB	Texas	TAMPA	Florida	412.422													36.6859					37.2779
2018	210516000	TAMPA	Florida	FAIRHOPE	Alabama	213.692																		39.1196		37.0753
2018	210516000	FAIRHOPE	Alabama	NEW ORLEANS	Louisiana	235.744												78.6568								35.1305
2018	210516000	NEW ORLEANS	Louisiana	LAKEWOOD YACHT CLUB	Texas	245.117												66.02	41.0699
2018	210516000	LAKEWOOD YACHT CLUB	Texas	TAMPA	Florida	210.145													37.7588					33.2806
2018	210516000	TAMPA	Florida	FAIRHOPE	Alabama	208.862																		36.4814		39.8502
2018	210516000	FAIRHOPE	Alabama	NEW ORLEANS	Louisiana	243.475												76.5661								39.9654
2018	210516000	NEW ORLEANS	Louisiana	LAKEWOOD YACHT CLUB	Texas	421.181												67.7528	58.1541
2018	210516000	LAKEWOOD YACHT CLUB	Texas	FAIRHOPE	Alabama	357.399													40.7224							37.7966
2018	210516000	FAIRHOPE	Alabama	NEW ORLEANS	Louisiana	237.536												84.161								38.746
2018	210516000	NEW ORLEANS	Louisiana	LAKEWOOD YACHT CLUB	Texas	238.952												56.2002	46.4614
2018	210516000	LAKEWOOD YACHT CLUB	Texas	TAMPA	Florida	312.104													43.7634					51.8328
2018	210516000	TAMPA	Florida	FAIRHOPE	Alabama	222.63																		26.6025		40.9796
2018	210516000	FAIRHOPE	Alabama	SOUTHWEST PASS	Louisiana	176.705												13.8631								34.0522
2018	210516000	SOUTHWEST PASS	Louisiana	NEW ORLEANS	Louisiana	91.3619												91.3619
2018	210516000	NEW ORLEANS	Louisiana	LAKEWOOD YACHT CLUB	Texas	248.057												57.7253	46.587
2018	210516000	LAKEWOOD YACHT CLUB	Texas	TAMPA	Florida	496.884													44.2789					46.7279
2018	210516000	TAMPA	Florida	FAIRHOPE	Alabama	205.574																		37.5865		34.8199
2018	210516000	FAIRHOPE	Alabama	NEW ORLEANS	Louisiana	246.755												85.3726								42.2706
2018	210516000	NEW ORLEANS	Louisiana	LAKEWOOD YACHT CLUB	Texas	248.919												57.2496	52.303
2018	210516000	LAKEWOOD YACHT CLUB	Texas	TAMPA	Florida	388.561													40.7347					35.4358
2018	210516000	TAMPA	Florida	FAIRHOPE	Alabama	219.118																		36.7367		32.4821
2018	210516000	FAIRHOPE	Alabama	NEW ORLEANS	Louisiana	287.2												79.8426								39.2923
2018	210516000	NEW ORLEANS	Louisiana	LAKEWOOD YACHT CLUB	Texas	246.77												53.6572	45.8137
2018	210516000	LAKEWOOD YACHT CLUB	Texas	TAMPA	Florida	536.412													50.3624					41.0811
2018	210516000	TAMPA	Florida	FAIRHOPE	Alabama	214.563																		35.9972		36.6641
2018	210516000	FAIRHOPE	Alabama	NEW ORLEANS	Louisiana	241.291												81.0468								36.5446
2018	210516000	NEW ORLEANS	Louisiana	LAKEWOOD YACHT CLUB	Texas	230.917												59.8104	35.2638
2018	210516000	LAKEWOOD YACHT CLUB	Texas	TAMPA	Florida	341.148													36.7868					39.7341
2018	210516000	TAMPA	Florida	FAIRHOPE	Alabama	219.771																		38.663		34.6351
2018	210516000	FAIRHOPE	Alabama	NEW ORLEANS	Louisiana	243.673												70.4382								37.3551
2018	210516000	NEW ORLEANS	Louisiana	LAKEWOOD YACHT CLUB	Texas	239.383												62.5338	34.619
2018	210516000	LAKEWOOD YACHT CLUB	Texas	TAMPA	Florida	289.457													34.4198					40.7269
2018	210516000	TAMPA	Florida	FAIRHOPE	Alabama	221.388																		43.7312		33.7301
2018	210516000	FAIRHOPE	Alabama	NEW ORLEANS	Louisiana	275.574												72.2499								37.2514
2018	210516000	NEW ORLEANS	Louisiana	LAKEWOOD YACHT CLUB	Texas	237.82												62.6662	35.6939
2018	210516000	LAKEWOOD YACHT CLUB	Texas	TAMPA	Florida	318.981													34.6805					41.1851
2018	210516000	TAMPA	Florida	FAIRHOPE	Alabama	208.435																		38.6349		37.6798
2018	210516000	FAIRHOPE	Alabama	NEW ORLEANS	Louisiana	278.613												72.3335								41.6675
2018	210516000	NEW ORLEANS	Louisiana	LAKEWOOD YACHT CLUB	Texas	338.33												60.1159	46.1612
2018	210516000	LAKEWOOD YACHT CLUB	Texas	TAMPA	Florida	233.491													39.8724					41.8064
2018	210516000	TAMPA	Florida	FAIRHOPE	Alabama	210.497																		37.1427		32.8851
2018	210516000	FAIRHOPE	Alabama	NEW ORLEANS	Louisiana	267.62												69.1513								42.0492
2018	210516000	NEW ORLEANS	Louisiana	LAKEWOOD YACHT CLUB	Texas	360.855												64.381	42.8219
2018	210516000	LAKEWOOD YACHT CLUB	Texas	TAMPA	Florida	173.856													36.8073					36.9483
2018	210516000	TAMPA	Florida	FAIRHOPE	Alabama	221.658																		37.4138		37.0988
2018	210516000	FAIRHOPE	Alabama	NEW ORLEANS	Louisiana	276.473												73.9628								41.2364
2018	210516000	NEW ORLEANS	Louisiana	LAKEWOOD YACHT CLUB	Texas	363.985												60.9003	40.7664
2018	210516000	LAKEWOOD YACHT CLUB	Texas	TAMPA	Florida	232.962													35.7725					35.6401
2018	210516000	TAMPA	Florida	FAIRHOPE	Alabama	221.272																		37.0887		34.7097
2018	210516000	FAIRHOPE	Alabama	NEW ORLEANS	Louisiana	168.122												99.2576								30.4516
2018	210516000	NEW ORLEANS	Louisiana	LAKEWOOD YACHT CLUB	Texas	315.922												59.7712	42.424
2018	210516000	LAKEWOOD YACHT CLUB	Texas	TAMPA	Florida	360.159													41.5685					38.3268
2018	210516000	TAMPA	Florida	FAIRHOPE	Alabama	249.765																		35.0993		44.2496
2018	210516000	FAIRHOPE	Alabama	NEW ORLEANS	Louisiana	314.558												77.6192								41.7181
2018	210516000	NEW ORLEANS	Louisiana	LAKEWOOD YACHT CLUB	Texas	312.952												59.5748	38.2401
2018	210528000	SEATTLE	Washington	SEATTLE	Washington	77.0393											77.0393
2018	210528000	SEATTLE	Washington	SEATTLE	Washington	75.059											75.059
2018	210560000	BALTIMORE	Maryland	CAPE CHARLES TOWN	Virginia	102.956				67.5169	35.4386
2018	210560000	CAPE CHARLES TOWN	Virginia	NORFOLK	Virginia	72.8498					72.8498
2018	210560000	NORFOLK	Virginia	SOUTH RIVER	Maryland	612.554				165.002	99.2806
2018	210560000	SOUTH RIVER	Maryland	BALTIMORE	Maryland	164.455				164.455
2018	210560000	BALTIMORE	Maryland	CAPE CHARLES TOWN	Virginia	132.231				62.003	70.2284
2018	210560000	CAPE CHARLES TOWN	Virginia	NORFOLK	Virginia	119.911					119.911
2018	210565000	MIAMI	Florida	MIAMI	Florida	48.8542																		48.8542
2018	210565000	MIAMI	Florida	MIAMI	Florida	160.7																		76.3829
2018	210565000	MIAMI	Florida	MIAMI	Florida	213.197																		54.1371
2018	210565000	MIAMI	Florida	MIAMI	Florida	86.2937																		55.6977
2018	210565000	MIAMI	Florida	MIAMI	Florida	226.707																		68.3376
2018	210565000	MIAMI	Florida	MIAMI	Florida	155.962																		124.864
2018	210565000	MIAMI	Florida	MIAMI	Florida	266.781																		92.1757
2018	210565000	MIAMI	Florida	MIAMI	Florida	241.229																		52.0159
2018	210565000	MIAMI	Florida	MIAMI	Florida	204.078																		52.0529
2018	210565000	MIAMI	Florida	MIAMI	Florida	157.839																		44.7439
2018	210565000	MIAMI	Florida	MIAMI	Florida	164.845																		43.2104
2018	210565000	MIAMI	Florida	MIAMI	Florida	170.24																		49.0676
2018	210565000	MIAMI	Florida	MIAMI	Florida	160.375																		47.2367
2018	210565000	MIAMI	Florida	MIAMI	Florida	240.883																		123.67
2018	210565000	MIAMI	Florida	MIAMI	Florida	292.331																		153.627
2018	210565000	MIAMI	Florida	MIAMI	Florida	228.194																		71.5932
2018	210565000	MIAMI	Florida	MIAMI	Florida	241.936																		99.977
2018	210565000	MIAMI	Florida	MIAMI	Florida	224.683																		104.334
2018	210565000	MIAMI	Florida	MIAMI	Florida	55.9831																		55.9831
2018	210565000	MIAMI	Florida	MIAMI	Florida	70.3833																		70.3833
2018	210565000	MIAMI	Florida	MIAMI	Florida	157.647																		68.1485
2018	210565000	MIAMI	Florida	MIAMI	Florida	111.44																		49.6375
2018	210614000	WELCOME	Louisiana	WELCOME	Louisiana	154.559												154.559
2018	210614000	WELCOME	Louisiana	NEW ORLEANS	Louisiana	65.3586												65.3586
2018	210614000	NEW ORLEANS	Louisiana	GALVESTON	Texas	946.416												86.8513	35.1395
2018	210614000	GALVESTON	Texas	GALVESTON	Texas	239.731													239.731
2018	210614000	GALVESTON	Texas	GALVESTON	Texas	443.103													443.103
2018	210614000	GALVESTON	Texas	CORPUS CHRISTI	Texas	1252.96													421.768
2018	210614000	CORPUS CHRISTI	Texas	LUTCHER	Louisiana	925.991												161.191	165.523
2018	210622000	SAVANNAH	Georgia	TAMPA	Florida	575.437							28.091	13.3419										166.247
2018	210622000	TAMPA	Florida	BROWNSVILLE	Texas	242.91													46.764					36.4318
2018	210622000	BROWNSVILLE	Texas	SABINE PASS	Texas	291.708												17.1251	92.3358
2018	210622000	SABINE PASS	Texas	SABINE PASS	Texas	90.7912												22.0321	68.7591
2018	210638000	VENICE	Louisiana	NEW ORLEANS	Louisiana	132.116												132.116
2018	210638000	NEW ORLEANS	Louisiana	HOUSTON	Texas	457.688												133.178	129.989
2018	210638000	HOUSTON	Texas	CORPUS CHRISTI	Texas	509.607													174.772
2018	210638000	CORPUS CHRISTI	Texas	NEW ORLEANS	Louisiana	375.985												68.5856	55.961
2018	210638000	NEW ORLEANS	Louisiana	NEW ORLEANS	Louisiana	102.323												102.323
2018	210718000	ASTORIA	Oregon	LONGVIEW	Washington	102.374											67.3621								35.0115
2018	210718000	LONGVIEW	Washington	GOOD HOPE	Louisiana	824.151										19.0294	78.2371	110.088
2018	210718000	GOOD HOPE	Louisiana	LUTCHER	Louisiana	69.3802												69.3802
2018	210720000	CHARLESTON	South Carolina	FORT LAUDERDALE	Florida	313.008							28.3658											66.9719
2018	210720000	FORT LAUDERDALE	Florida	FORT LAUDERDALE	Florida	25.4337																		25.4337
2018	210720000	FORT LAUDERDALE	Florida	BOLIVAR	Texas	244.45													61.1048					20.3703
2018	210720000	BOLIVAR	Texas	LAKEWOOD YACHT CLUB	Texas	104.599													104.599
2018	210720000	LAKEWOOD YACHT CLUB	Texas	SAVANNAH	Georgia	454.084							32.8531	8.60417					56.1751
2018	210720000	SAVANNAH	Georgia	NORFOLK	Virginia	307.078					55.4091		26.3729	8.60417
2018	210720000	NORFOLK	Virginia	NEW YORK	New Jersey	341.884		3.10059			38.6185									68.9616
2018	210720000	NEW YORK	New Jersey	NEW YORK	New Jersey	21.5678		10.5308												11.037
2018	210720000	NEW YORK	New Jersey	SAVANNAH	Georgia	678.775		29.8918					53.9048	10.8831						24.8918
2018	210720000	SAVANNAH	Georgia	PHILADELPHIA	Pennsylvania	312.547	3.98038	30.8654	37.6531				27.4825	10.8831
2018	210720000	PHILADELPHIA	Pennsylvania	PHILADELPHIA	Pennsylvania	32.1121			32.1121
2018	210720000	PHILADELPHIA	Pennsylvania	NEW YORK	New Jersey	291.637	4.93244	31.4153	36.0417											58.0138
2018	210720000	NEW YORK	New Jersey	NEW YORK	New Jersey	23.4891		11.0187												12.4704
2018	210720000	NEW YORK	New Jersey	SAVANNAH	Georgia	476.799		7.17355					27.6718	6.83479						19.6103
2018	210720000	SAVANNAH	Georgia	SAVANNAH	Georgia	201.007							59.05	12.027
2018	210720000	SAVANNAH	Georgia	PHILADELPHIA	Pennsylvania	305.877	4.23515	30.3404	35.2412				25.0852	5.19223
2018	210728000	CHARLESTON	South Carolina	SAVANNAH	Georgia	336.518							120.009	16.2018
2018	210728000	SAVANNAH	Georgia	MIAMI	Florida	206.931							24.2288	16.2018										94.669
2018	210728000	MIAMI	Florida	NEW YORK	New Jersey	379.204		18.8548												25.52				35.479
2018	210728000	NEW YORK	New Jersey	SAVANNAH	Georgia	209.731		12.3283					32.5743	7.89737						22.9492
2018	210728000	SAVANNAH	Georgia	MIAMI	Florida	173.65							24.7335	7.89737										76.5241
2018	210728000	MIAMI	Florida	LAKEWOOD YACHT CLUB	Texas	382.3													54.2379					33.229
2018	210728000	LAKEWOOD YACHT CLUB	Texas	NEW ORLEANS	Louisiana	322.594												86.8219	46.1879
2018	210728000	NEW ORLEANS	Louisiana	SOUTHWEST PASS	Louisiana	74.4644												74.4644
2018	210728000	SOUTHWEST PASS	Louisiana	CHARLESTON	South Carolina	479.021							32.3553					7.22455
2018	210728000	CHARLESTON	South Carolina	MIAMI	Florida	222.656							26.3788											55.2874
2018	210728000	MIAMI	Florida	LAKEWOOD YACHT CLUB	Texas	392.521													42.8126					31.7248
2018	210728000	LAKEWOOD YACHT CLUB	Texas	NEW ORLEANS	Louisiana	272.983												88.4465	37.9083
2018	210728000	NEW ORLEANS	Louisiana	CHARLESTON	South Carolina	785.509							36.9732					77.5092
2018	210728000	CHARLESTON	South Carolina	MIAMI	Florida	218.666							36.2897											50.4587
2018	210728000	MIAMI	Florida	LAKEWOOD YACHT CLUB	Texas	298.692													54.8329					34.2811
2018	210728000	LAKEWOOD YACHT CLUB	Texas	NEW ORLEANS	Louisiana	249.811												74.5335	54.0042
2018	210728000	NEW ORLEANS	Louisiana	CHARLESTON	South Carolina	567.787							31.5303					72.7529
2018	210728000	CHARLESTON	South Carolina	MIAMI	Florida	222.811							31.1364											57.2481
2018	210728000	MIAMI	Florida	LAKEWOOD YACHT CLUB	Texas	393.32													55.0847					36.9093
2018	210728000	LAKEWOOD YACHT CLUB	Texas	SOUTHWEST PASS	Louisiana	203.486												9.98499	44.7804
2018	210728000	SOUTHWEST PASS	Louisiana	NEW ORLEANS	Louisiana	85.4072												85.4072
2018	210728000	NEW ORLEANS	Louisiana	CHARLESTON	South Carolina	508.618							31.2398					65.4364
2018	210728000	CHARLESTON	South Carolina	MIAMI	Florida	269.126							30.8727											76.028
2018	210728000	MIAMI	Florida	LAKEWOOD YACHT CLUB	Texas	543.895													59.5558					32.1287
2018	210728000	LAKEWOOD YACHT CLUB	Texas	NEW ORLEANS	Louisiana	243.431												80.4172	50.1989
2018	210737000	LONGVIEW	Washington	LONGVIEW	Washington	203.013											203.013
2018	210740000	MIAMI	Florida	MIAMI	Florida	158.89																		66.8261
2018	210740000	MIAMI	Florida	MIAMI	Florida	205.842																		63.1942
2018	210740000	MIAMI	Florida	MIAMI	Florida	171.476																		52.3487
2018	210740000	MIAMI	Florida	MIAMI	Florida	215.826																		49.0212
2018	210740000	MIAMI	Florida	MIAMI	Florida	231.275																		52.5362
2018	210740000	MIAMI	Florida	MIAMI	Florida	182.393																		42.6621
2018	210740000	MIAMI	Florida	MIAMI	Florida	104.659																		36.8037
2018	210740000	MIAMI	Florida	MIAMI	Florida	153.293																		48.1879
2018	210740000	MIAMI	Florida	MIAMI	Florida	177.044																		49.4156
2018	210740000	MIAMI	Florida	MIAMI	Florida	242.286																		50.8281
2018	210740000	MIAMI	Florida	MIAMI	Florida	226.241																		55.2744
2018	210740000	MIAMI	Florida	HOUSTON	Texas	262.093													52.5526					20.666
2018	210740000	HOUSTON	Texas	NEW ORLEANS	Louisiana	228.8												54.5595	42.6375
2018	210740000	NEW ORLEANS	Louisiana	NEW ORLEANS	Louisiana	27.6135												27.6135
2018	210740000	NEW ORLEANS	Louisiana	HOUSTON	Texas	208.7												54.6334	41.127
2018	210740000	HOUSTON	Texas	NEW ORLEANS	Louisiana	264.78												69.7107	41.9481
2018	210740000	NEW ORLEANS	Louisiana	MIAMI	Florida	188.635												51.6482						35.331
2018	210740000	MIAMI	Florida	MIAMI	Florida	230.829																		56.3691
2018	210740000	MIAMI	Florida	FORT LAUDERDALE	Florida	35.997																		35.997
2018	210740000	FORT LAUDERDALE	Florida	FORT LAUDERDALE	Florida	248.297																		47.7254
2018	210740000	FORT LAUDERDALE	Florida	JACKSONVILLE	Florida	154.49								16.3073										72.7701
2018	210740000	JACKSONVILLE	Florida	FREEPORT	Texas	461.275								11.1464					22.848					39.9465
2018	210740000	FREEPORT	Texas	FORT LAUDERDALE	Florida	146.587													21.3267					25.6832
2018	210740000	FORT LAUDERDALE	Florida	FORT LAUDERDALE	Florida	117.484																		42.3255
2018	210740000	FORT LAUDERDALE	Florida	FORT LAUDERDALE	Florida	126.326																		48.8546
2018	210740000	FORT LAUDERDALE	Florida	FORT LAUDERDALE	Florida	114.866																		52.7571
2018	210740000	FORT LAUDERDALE	Florida	FORT LAUDERDALE	Florida	158.786																		45.2797
2018	210740000	FORT LAUDERDALE	Florida	FORT LAUDERDALE	Florida	103.978																		50.9091
2018	210740000	FORT LAUDERDALE	Florida	FORT LAUDERDALE	Florida	136.238																		50.198
2018	210740000	FORT LAUDERDALE	Florida	FORT LAUDERDALE	Florida	105.763																		46.0194
2018	210740000	FORT LAUDERDALE	Florida	FORT LAUDERDALE	Florida	114.367																		52.493
2018	210740000	FORT LAUDERDALE	Florida	FORT LAUDERDALE	Florida	119.773																		54.552
2018	210740000	FORT LAUDERDALE	Florida	FORT LAUDERDALE	Florida	103.215																		45.8254
2018	210740000	FORT LAUDERDALE	Florida	FORT LAUDERDALE	Florida	127.532																		49.9086
2018	210740000	FORT LAUDERDALE	Florida	FORT LAUDERDALE	Florida	120.016																		55.1244
2018	210740000	FORT LAUDERDALE	Florida	PORT MANATEE	Florida	237.141																		89.4817
2018	210740000	PORT MANATEE	Florida	PORT MANATEE	Florida	163.054																		62.1929
2018	210740000	PORT MANATEE	Florida	PORT MANATEE	Florida	302.772																		87.4737
2018	210740000	PORT MANATEE	Florida	MADEIRA BEACH	Florida	72.1064																		72.1064
2018	210740000	MADEIRA BEACH	Florida	PENSACOLA	Florida	196.91																		40.2293		21.1723
2018	210740000	PENSACOLA	Florida	PORT MANATEE	Florida	176.105																		57.9698		15.2037
2018	210740000	PORT MANATEE	Florida	MADEIRA BEACH	Florida	66.157																		66.157
2018	210740000	MADEIRA BEACH	Florida	PENSACOLA	Florida	169.375																		35.2668		8.47374
2018	210740000	PENSACOLA	Florida	PENSACOLA	Florida	26.4835																		14.3134		12.1701
2018	210740000	PENSACOLA	Florida	PORT MANATEE	Florida	230.764																		59.1592		14.8201
2018	210740000	PORT MANATEE	Florida	PENSACOLA	Florida	200.315																		53.5186		24.9614
2018	210740000	PENSACOLA	Florida	SOUTHWEST PASS	Louisiana	117.403												28.328						4.06526		16.2176
2018	210744000	GALVESTON	Texas	GALVESTON	Texas	96.8889													96.8889
2018	210744000	GALVESTON	Texas	GALVESTON	Texas	271.468													271.468
2018	210744000	GALVESTON	Texas	LONGVIEW	Washington	902.436										33.5415	192.776		191.653						0.152509
2018	210744000	LONGVIEW	Washington	SOUTHWEST PASS	Louisiana	1425											189.285	14.2005							0.152154
2018	210744000	SOUTHWEST PASS	Louisiana	WELCOME	Louisiana	134.79												125.254
2018	210744000	WELCOME	Louisiana	WELCOME	Louisiana	49.2367												49.2367
2018	210786000	TAMPA	Florida	NEW ORLEANS	Louisiana	604.297												73.294						66.9298
2018	210786000	NEW ORLEANS	Louisiana	GOOD HOPE	Louisiana	49.2807												49.2807
2018	210786000	GOOD HOPE	Louisiana	LUTCHER	Louisiana	65.7587												65.7587
2018	210786000	LUTCHER	Louisiana	SOUTHWEST PASS	Louisiana	217.132												152.622
2018	210786000	VENICE	Louisiana	NEW ORLEANS	Louisiana	350.606												142.258
2018	210786000	NEW ORLEANS	Louisiana	WELCOME	Louisiana	315.744												274.334
2018	210786000	WELCOME	Louisiana	WELCOME	Louisiana	50.5377												50.5377
2018	210786000	WELCOME	Louisiana	NEW ORLEANS	Louisiana	378.4												220.99
2018	210786000	NEW ORLEANS	Louisiana	GOOD HOPE	Louisiana	63.4897												63.4897
2018	210786000	GOOD HOPE	Louisiana	LUTCHER	Louisiana	49.4273												49.4273
2018	210786000	LUTCHER	Louisiana	NEW ORLEANS	Louisiana	370.944												212.638
2018	210786000	NEW ORLEANS	Louisiana	SABINE PASS	Texas	191.221												110.149	14.4682
2018	210786000	SABINE PASS	Texas	SABINE PASS	Texas	56.8395												22.855	33.9845
2018	210786000	SABINE PASS	Texas	NEW ORLEANS	Louisiana	399.4												134.372	28.7929
2018	210786000	NEW ORLEANS	Louisiana	PORT ALLEN	Louisiana	358.988												254.715
2018	210786000	PORT ALLEN	Louisiana	LUTCHER	Louisiana	386.895												249.703
2018	210786000	LUTCHER	Louisiana	NEW ORLEANS	Louisiana	227.454												159.537
2018	210786000	NEW ORLEANS	Louisiana	NEW ORLEANS	Louisiana	53.9311												53.9311
2018	210786000	NEW ORLEANS	Louisiana	LUTCHER	Louisiana	316.459												261.574
2018	210786000	LUTCHER	Louisiana	NEW ORLEANS	Louisiana	269.554												222.262
2018	210786000	NEW ORLEANS	Louisiana	NEW ORLEANS	Louisiana	63.1159												63.1159
2018	210786000	NEW ORLEANS	Louisiana	NEW ORLEANS	Louisiana	56.4028												56.4028
2018	210786000	NEW ORLEANS	Louisiana	BEAUMONT	Texas	384.178												129.327	63.266
2018	210786000	BEAUMONT	Texas	LUTCHER	Louisiana	264.721												176.864	52.8064
2018	210786000	LUTCHER	Louisiana	TAMPA	Florida	295.858												106.053						52.8737
2018	210815000	PANAMA CITY	Florida	SOUTHWEST PASS	Louisiana	177.562												14.9575						57.05
2018	210815000	SOUTHWEST PASS	Louisiana	NEW ORLEANS	Louisiana	95.1973												95.1973
2018	210815000	NEW ORLEANS	Louisiana	HOUSTON	Texas	323.843												78.3858	75.4541
2018	210815000	HOUSTON	Texas	PANAMA CITY	Florida	405.036													77.9748					69.2886
2018	210815000	PANAMA CITY	Florida	NEW ORLEANS	Louisiana	248.471												54.996						66.2201
2018	210815000	NEW ORLEANS	Louisiana	HOUSTON	Texas	74.1125												13.8083	22.5834
2018	210815000	HOUSTON	Texas	PANAMA CITY	Florida	349.987													57.1471					77.6511
2018	210815000	PANAMA CITY	Florida	HOUSTON	Texas	491.666													89.3831					72.029
2018	210815000	HOUSTON	Texas	PANAMA CITY	Florida	376													79.9782					71.6157
2018	210815000	PANAMA CITY	Florida	HOUSTON	Texas	437.63													122.109					65.1677
2018	210815000	HOUSTON	Texas	NEW ORLEANS	Louisiana	267.087												80.1218	119.224
2018	210815000	NEW ORLEANS	Louisiana	PANAMA CITY	Florida	212.884												69.9183						28.9406
2018	210815000	PANAMA CITY	Florida	PANAMA CITY	Florida	85.9037																		85.9037
2018	210815000	PANAMA CITY	Florida	HOUSTON	Texas	376.567													60.2251					79.751
2018	210815000	HOUSTON	Texas	NEW ORLEANS	Louisiana	290.539												98.8279	57.6656
2018	210815000	NEW ORLEANS	Louisiana	PANAMA CITY	Florida	289.318												83.2741						60.7966
2018	210815000	PANAMA CITY	Florida	HOUSTON	Texas	387.053													90.7838					55.382
2018	210815000	HOUSTON	Texas	PANAMA CITY	Florida	378.894													86.7969					88.3572
2018	210815000	PANAMA CITY	Florida	HOUSTON	Texas	394.833													86.7494					78.4129
2018	210815000	HOUSTON	Texas	HOUSTON	Texas	94.3143													94.3143
2018	210815000	HOUSTON	Texas	HOUSTON	Texas	60.5978													60.5978
2018	210842000	SEATTLE	Washington	SEATTLE	Washington	939.232										73.8215	341.957
2018	210842000	SEATTLE	Washington	SEATTLE	Washington	839.933										22.369	472.848
2018	210842000	SEATTLE	Washington	ASTORIA	Oregon	1122.24											453.411								52.362
2018	210842000	ASTORIA	Oregon	ASTORIA	Oregon	202.287											5.10329								197.184
2018	210842000	ASTORIA	Oregon	LONGVIEW	Washington	239.816											94.9942								144.822
2018	210842000	LONGVIEW	Washington	LONGVIEW	Washington	78.2419											78.2419
2018	210843000	NEW ORLEANS	Louisiana	PANAMA CITY	Florida	294.352												70.0043						70.7671
2018	210843000	PANAMA CITY	Florida	BOLIVAR	Texas	339.161													21.8172					64.2527
2018	210843000	BOLIVAR	Texas	HOUSTON	Texas	82.2521													70.4855
2018	210875000	SOUTHWEST PASS	Louisiana	NEW ORLEANS	Louisiana	206.037												206.037
2018	210875000	NEW ORLEANS	Louisiana	LUTCHER	Louisiana	156.3												156.3
2018	210875000	LUTCHER	Louisiana	LUTCHER	Louisiana	52.9562												52.9562
2018	210875000	LUTCHER	Louisiana	NEW ORLEANS	Louisiana	208.763												136.448
2018	210875000	NEW ORLEANS	Louisiana	LOOP	Louisiana	153.691												140.781
2018	210895000	GOOD HOPE	Louisiana	LUTCHER	Louisiana	95.6462												95.6462
2018	210895000	LUTCHER	Louisiana	BLAINE	Washington	1047.82										28.629	178.543	118.377
2018	210905000	NEW YORK	New Jersey	WEST WIND	New York	33.1828		7.76391												25.4189
2018	210905000	WEST WIND	New York	NEW YORK	New Jersey	28.8747		2.54326												26.3315
2018	210905000	NEW YORK	New Jersey	SAVANNAH	Georgia	311.939		22.1597					32.6394	8.16702						18.4175
2018	210905000	SAVANNAH	Georgia	MIAMI	Florida	224.304							25.8243	8.16702										62.5454
2018	210905000	MIAMI	Florida	LAWRENCE VILLAGE	New York	771.803														49.4611				25.9164
2018	210905000	LAWRENCE VILLAGE	New York	NEW YORK	New Jersey	33.8423		6.19387												27.6484
2018	210905000	NEW YORK	New Jersey	SAVANNAH	Georgia	328.451		26.9014					31.1044	8.24192						26.7932
2018	210905000	SAVANNAH	Georgia	MIAMI	Florida	239.612							26.3575	8.24192										62.3779
2018	210905000	MIAMI	Florida	TAMPA	Florida	593.172														31.3894				56.1111
2018	210905000	TAMPA	Florida	MIAMI	Florida	474.83																		56.219
2018	210905000	MIAMI	Florida	MIAMI	Florida	363.235																		41.1958
2018	210905000	MIAMI	Florida	MIAMI	Florida	302.119																		40.0428
2018	210905000	MIAMI	Florida	MIAMI	Florida	606.773																		41.0559
2018	210905000	MIAMI	Florida	MIAMI	Florida	248.885																		35.2767
2018	210905000	MIAMI	Florida	MIAMI	Florida	171.957																		36.1679
2018	210905000	MIAMI	Florida	MIAMI	Florida	99.0109																		40.7879
2018	210905000	MIAMI	Florida	MIAMI	Florida	229.272																		43.8651
2018	210905000	MIAMI	Florida	NEW YORK	New Jersey	245.178		6.09088												29.0237				17.0363
2018	210905000	NEW YORK	New Jersey	NEW YORK	New Jersey	278.237		12.2853												85.0293
2018	210911000	CAPE CHARLES TOWN	Virginia	CAPE CHARLES TOWN	Virginia	199.245					199.245
2018	210911000	CAPE CHARLES TOWN	Virginia	NORFOLK	Virginia	315.285					315.285
2018	210911000	CAPE CHARLES TOWN	Virginia	CAPE CHARLES TOWN	Virginia	235.62					235.62
2018	210911000	NORFOLK	Virginia	NORFOLK	Virginia	187.06					187.06
2018	210914000	SABINE PASS	Texas	SABINE PASS	Texas	53.4739												19.5662	33.9077
2018	210914000	SABINE PASS	Texas	BOLIVAR	Texas	819.744												28.3187	49.1321
2018	210914000	BOLIVAR	Texas	GALVESTON	Texas	59.1399													59.1399
2018	210914000	GALVESTON	Texas	TAMPA	Florida	288.87													40.3538					52.903
2018	210914000	TAMPA	Florida	TAMPA	Florida	52.9846																		52.9846
2018	210916000	NEW ORLEANS	Louisiana	GOOD HOPE	Louisiana	60.1911												60.1911
2018	210916000	GOOD HOPE	Louisiana	LUTCHER	Louisiana	24.5369												24.5369
2018	210916000	LUTCHER	Louisiana	LUTCHER	Louisiana	50.1341												50.1341
2018	210916000	LUTCHER	Louisiana	BEAUMONT	Texas	681.047												158.977	33.5029
2018	210930000	BELLINGHAM	Washington	SEATTLE	Washington	149.653											149.653
2018	210930000	SEATTLE	Washington	PORT ANGELES	Washington	183.153											174.975
2018	210930000	PORT ANGELES	Washington	BELLINGHAM	Washington	74.4535											74.4535
2018	210930000	BELLINGHAM	Washington	SEATTLE	Washington	67.3097											67.3097
2018	210950000	SUNNY POINT	North Carolina	NEW YORK	New Jersey	924.893		4.9808				47.2643								60.6854
2018	210950000	NEW YORK	New Jersey	SAVANNAH	Georgia	393.066		29.6107					30.2468	5.26202						18.9914
2018	210950000	SAVANNAH	Georgia	MIAMI	Florida	303.669							21.5906	5.26202										23.2559
2018	210950000	MIAMI	Florida	NEW YORK	New Jersey	897.736		4.79133												52.5552				18.6328
2018	210950000	NEW YORK	New Jersey	SAVANNAH	Georgia	393.392		29.7129					26.2033	6.90339						20.2258
2018	210950000	SAVANNAH	Georgia	MIAMI	Florida	290.797							25.8896	6.90339										19.3742
2018	210950000	MIAMI	Florida	NEW YORK	New Jersey	925.735		5.20652												53.5141				16.007
2018	210950000	NEW YORK	New Jersey	SAVANNAH	Georgia	340.257		26.1496					25.9808	10.9561						18.13
2018	210950000	SAVANNAH	Georgia	MIAMI	Florida	218.409							21.2829	10.9561										62.9029
2018	210950000	MIAMI	Florida	NEW YORK	New Jersey	836.605		8.46662												52.0616				19.1236
2018	210950000	NEW YORK	New Jersey	SAVANNAH	Georgia	372.753		30.7261					36.5185	9.46418						19.5631
2018	210950000	SAVANNAH	Georgia	MIAMI	Florida	256.093							22.1023	9.46418										69.2119
2018	210950000	MIAMI	Florida	FORT LAUDERDALE	Florida	157.845																		58.5453
2018	210950000	FORT LAUDERDALE	Florida	FORT LAUDERDALE	Florida	49.2137																		49.2137
2018	210950000	FORT LAUDERDALE	Florida	FORT LAUDERDALE	Florida	283.502																		59.8207
2018	210950000	FORT LAUDERDALE	Florida	FORT LAUDERDALE	Florida	291.351																		100.477
2018	210950000	FORT LAUDERDALE	Florida	FORT LAUDERDALE	Florida	270.977																		58.708
2018	210950000	FORT LAUDERDALE	Florida	MIAMI	Florida	35.4924																		35.4924
2018	210950000	MIAMI	Florida	FORT LAUDERDALE	Florida	47.1361																		47.1361
2018	210950000	FORT LAUDERDALE	Florida	FORT LAUDERDALE	Florida	34.9464																		34.9464
2018	210950000	FORT LAUDERDALE	Florida	FORT LAUDERDALE	Florida	322.899																		51.027
2018	210950000	FORT LAUDERDALE	Florida	JACKSONVILLE	Florida	133.291								14.7522										60.316
2018	210950000	JACKSONVILLE	Florida	FORT LAUDERDALE	Florida	193.158								12.9525										91.1115
2018	210950000	FORT LAUDERDALE	Florida	FORT LAUDERDALE	Florida	198.589																		50.4998
2018	210950000	FORT LAUDERDALE	Florida	JACKSONVILLE	Florida	126.398								14.6554										54.0633
2018	210950000	JACKSONVILLE	Florida	FORT LAUDERDALE	Florida	172.449								12.9063										84.9252
2018	210950000	FORT LAUDERDALE	Florida	FORT LAUDERDALE	Florida	247.352																		55.3237
2018	210950000	FORT LAUDERDALE	Florida	JACKSONVILLE	Florida	163.896								15.8083										74.1864
2018	210950000	JACKSONVILLE	Florida	FORT LAUDERDALE	Florida	185.868								15.8411										96.5944
2018	210950000	FORT LAUDERDALE	Florida	FORT LAUDERDALE	Florida	251.492																		61.7595
2018	210950000	FORT LAUDERDALE	Florida	JACKSONVILLE	Florida	163.857								15.2212										75.241
2018	210950000	JACKSONVILLE	Florida	FORT LAUDERDALE	Florida	199.622								14.358										100.779
2018	210950000	FORT LAUDERDALE	Florida	FORT LAUDERDALE	Florida	306.13																		45.2052
2018	210950000	FORT LAUDERDALE	Florida	JACKSONVILLE	Florida	135.068								14.6227										63.1375
2018	210950000	JACKSONVILLE	Florida	FORT LAUDERDALE	Florida	211.337								13.085										107.299
2018	210953000	OYSTER POINT	California	OAKLAND	California	70.5442									70.5442
2018	210953000	OAKLAND	California	OAKLAND	California	157.608									157.608
2018	210959000	PANAMA CITY	Florida	PANAMA CITY	Florida	221.192																		74.158
2018	210959000	PANAMA CITY	Florida	PANAMA CITY	Florida	249.273																		62.1031
2018	210959000	PANAMA CITY	Florida	PANAMA CITY	Florida	425.802																		59.0917
2018	210959000	PANAMA CITY	Florida	PANAMA CITY	Florida	40.7885																		40.7885
2018	210959000	PANAMA CITY	Florida	PANAMA CITY	Florida	22.3348																		22.3348
2018	210959000	PANAMA CITY	Florida	MADEIRA BEACH	Florida	168.902																		48.86
2018	210959000	MADEIRA BEACH	Florida	TAMPA	Florida	38.257																		38.257
2018	210959000	TAMPA	Florida	TAMPA	Florida	186.476																		67.3954
2018	210959000	TAMPA	Florida	TAMPA	Florida	392.361																		59.8245
2018	210959000	TAMPA	Florida	TAMPA	Florida	414.026																		67.5296
2018	210959000	TAMPA	Florida	TAMPA	Florida	464.166																		64.5246
2018	210959000	TAMPA	Florida	TAMPA	Florida	169.405																		65.8389
2018	210959000	TAMPA	Florida	TAMPA	Florida	248.286																		35.4167
2018	210959000	TAMPA	Florida	TAMPA	Florida	372.498																		64.205
2018	210959000	TAMPA	Florida	TAMPA	Florida	670.986																		88.7277
2018	210959000	TAMPA	Florida	TAMPA	Florida	693.547																		66.3258
2018	210959000	TAMPA	Florida	MADEIRA BEACH	Florida	241.976																		46.0861
2018	210959000	MADEIRA BEACH	Florida	TAMPA	Florida	43.0864																		43.0864
2018	210959000	TAMPA	Florida	TAMPA	Florida	343.078																		70.0583
2018	210959000	TAMPA	Florida	TAMPA	Florida	576.762																		94.5957
2018	210959000	TAMPA	Florida	TAMPA	Florida	245.371																		91.4961
2018	210959000	TAMPA	Florida	TAMPA	Florida	242.4																		63.8685
2018	210959000	TAMPA	Florida	TAMPA	Florida	185.751																		67.3088
2018	210959000	TAMPA	Florida	TAMPA	Florida	250.244																		63.5516
2018	210959000	TAMPA	Florida	HOUSTON	Texas	373.527													48.5495					30.6951
2018	210959000	HOUSTON	Texas	PANAMA CITY	Florida	343.878													31.7011					205.481
2018	210959000	PANAMA CITY	Florida	PANAMA CITY	Florida	380.305																		234.807
2018	210959000	PANAMA CITY	Florida	HOUSTON	Texas	317.936													37.9301					30.2541
2018	210959000	HOUSTON	Texas	PANAMA CITY	Florida	303.688													32.3589					18.9153
2018	210959000	PANAMA CITY	Florida	PANAMA CITY	Florida	233.842																		43.3966
2018	210959000	PANAMA CITY	Florida	HOUSTON	Texas	330.441													40.6581					26.7044
2018	210959000	HOUSTON	Texas	PANAMA CITY	Florida	220.727													36.3907					25.9115
2018	210959000	PANAMA CITY	Florida	PANAMA CITY	Florida	202.152																		69.3791
2018	210959000	PANAMA CITY	Florida	PANAMA CITY	Florida	253.979																		86.149
2018	210959000	PANAMA CITY	Florida	PANAMA CITY	Florida	197.032																		84.0203
2018	210959000	PANAMA CITY	Florida	PANAMA CITY	Florida	180.692																		63.9011
2018	210959000	PANAMA CITY	Florida	PANAMA CITY	Florida	193.945																		47.3495
2018	210959000	PANAMA CITY	Florida	TAMPA	Florida	220.671																		59.5882
2018	210959000	TAMPA	Florida	HOUSTON	Texas	284.992													37.8463					30.5153
2018	210959000	HOUSTON	Texas	PANAMA CITY	Florida	288.738													34.9848					122.88
2018	210959000	PANAMA CITY	Florida	PANAMA CITY	Florida	603.7																		170.467
2018	210959000	PANAMA CITY	Florida	TAMPA	Florida	194.505																		83.3572
2018	210959000	TAMPA	Florida	PANAMA CITY	Florida	157.127																		59.5339
2018	210959000	PANAMA CITY	Florida	PANAMA CITY	Florida	105.412																		105.412
2018	210959000	PANAMA CITY	Florida	TAMPA	Florida	481.376																		135.548
2018	210959000	TAMPA	Florida	PANAMA CITY	Florida	306.149																		71.4016
2018	210959000	PANAMA CITY	Florida	PANAMA CITY	Florida	196.332																		67.0771
2018	210959000	PANAMA CITY	Florida	PANAMA CITY	Florida	181.783																		84.7339
2018	210959000	PANAMA CITY	Florida	PANAMA CITY	Florida	335.346																		98.7394
2018	210959000	PANAMA CITY	Florida	PANAMA CITY	Florida	135.209																		104.942
2018	210959000	PANAMA CITY	Florida	PANAMA CITY	Florida	229.608																		77.1833
2018	210959000	PANAMA CITY	Florida	PANAMA CITY	Florida	221.964																		73.921
2018	210960000	ASTORIA	Oregon	PORTLAND	Oregon	168.502											45.6854								122.817
2018	210970000	POINT ROBERTS	Washington	POINT ROBERTS	Washington	114.583											66.2856
2018	210970000	POINT ROBERTS	Washington	SEAL BEACH	California	455.994									195.856		64.2362
2018	210970000	SEAL BEACH	California	SEAL BEACH	California	204.872									204.872
2018	210970000	SEAL BEACH	California	LOS ANGELES	California	167.59									167.59
2018	210970000	LOS ANGELES	California	SEAL BEACH	California	1035.02									270.114	30.876
2018	210970000	SEAL BEACH	California	LOS ANGELES	California	120.508									120.508
2018	210982000	ASTORIA	Oregon	LONGVIEW	Washington	99.2797											72.061								27.2186
2018	210998000	PANAMA CITY	Florida	NEW ORLEANS	Louisiana	275.089												93.7574						62.8049
2018	210998000	NEW ORLEANS	Louisiana	HOUSTON	Texas	340.233												83.6185	75.5658
2018	210998000	HOUSTON	Texas	PANAMA CITY	Florida	155.303													71.1549					28.2504
2018	210998000	PANAMA CITY	Florida	NEW ORLEANS	Louisiana	249.174												95.6111						48.6752
2018	210998000	NEW ORLEANS	Louisiana	HOUSTON	Texas	146.338												62.4636	65.1062
2018	210998000	HOUSTON	Texas	PANAMA CITY	Florida	306.4													87.226					71.7707
2018	210998000	PANAMA CITY	Florida	NEW ORLEANS	Louisiana	314.978												97.7595						65.6977
2018	210998000	NEW ORLEANS	Louisiana	HOUSTON	Texas	314.665												67.1166	91.1261
2018	210998000	HOUSTON	Texas	LAKEWOOD YACHT CLUB	Texas	78.978													78.978
2018	210998000	LAKEWOOD YACHT CLUB	Texas	PANAMA CITY	Florida	333.364													27.8407					67.9805
2018	210998000	PANAMA CITY	Florida	NEW ORLEANS	Louisiana	256.372												87.5898						61.1738
2018	210998000	NEW ORLEANS	Louisiana	HOUSTON	Texas	324.627												71.1879	93.9885
2018	210998000	HOUSTON	Texas	PANAMA CITY	Florida	284.316													90.6964					67.8608
2018	210998000	PANAMA CITY	Florida	NEW ORLEANS	Louisiana	250.175												83.8844						60.5613
2018	210998000	NEW ORLEANS	Louisiana	HOUSTON	Texas	295.39												65.2783	75.1394
2018	210998000	HOUSTON	Texas	PANAMA CITY	Florida	450.398													72.7393					63.1459
2018	210998000	PANAMA CITY	Florida	NEW ORLEANS	Louisiana	270.519												115.222						53.8458
2018	210998000	NEW ORLEANS	Louisiana	HOUSTON	Texas	302.373												83.6093	64.5265
2018	211140000	LAKEWOOD YACHT CLUB	Texas	LAKEWOOD YACHT CLUB	Texas	371.92													103.999
2018	211140000	LAKEWOOD YACHT CLUB	Texas	LAKEWOOD YACHT CLUB	Texas	390.39													94.2984
2018	211311970	LOS ANGELES	California	OAKLAND	California	217.499									192.758
2018	211311970	OAKLAND	California	SEATTLE	Washington	410.915									97.5404		89.2994								10.6019
2018	211311970	SEATTLE	Washington	BLAINE	Washington	105.641											91.0153
2018	211311970	BLAINE	Washington	OAKLAND	California	504.327									162.586		87.2546								9.91517
2018	211311970	OAKLAND	California	LOS ANGELES	California	241.793									178.798
2018	211311970	LOS ANGELES	California	LOS ANGELES	California	777.125									91.1401
2018	211311970	LOS ANGELES	California	OAKLAND	California	182.625									164.686
2018	211311970	OAKLAND	California	SEATTLE	Washington	352.808									96.4995		74.4296								9.34147
2018	211311970	SEATTLE	Washington	BLAINE	Washington	111.537											96.726
2018	211311970	BLAINE	Washington	OAKLAND	California	365.243									108.061		65.9133								8.51452
2018	211311970	OAKLAND	California	LOS ANGELES	California	281.498									158.342
2018	211311970	LOS ANGELES	California	LOS ANGELES	California	744.207									81.8029
2018	211311970	LOS ANGELES	California	OAKLAND	California	235.903									208.318
2018	211311970	OAKLAND	California	OAKLAND	California	22.99									22.99
2018	211311970	OAKLAND	California	SEATTLE	Washington	424.597									114.78		103.811								9.8282
2018	211311970	SEATTLE	Washington	BLAINE	Washington	149.855											103.418
2018	211311970	BLAINE	Washington	OAKLAND	California	378.838									116.943		62.5171								8.90851
2018	211311970	OAKLAND	California	LOS ANGELES	California	235.716									184.499
2018	211311970	LOS ANGELES	California	LOS ANGELES	California	420.731									90.6277
2018	211311970	LOS ANGELES	California	OAKLAND	California	244.691									220.494
2018	211311970	OAKLAND	California	SEATTLE	Washington	400.712									110.764		84.3663								8.35559
2018	211311970	SEATTLE	Washington	BLAINE	Washington	108.871											94.7374
2018	211311970	BLAINE	Washington	OAKLAND	California	359.565									100.167		66.5606								8.72341
2018	211311970	OAKLAND	California	LOS ANGELES	California	239.931									188.927
2018	211311970	LOS ANGELES	California	SEAL BEACH	California	563.134									86.874
2018	211327410	LOS ANGELES	California	OAKLAND	California	266.102									229.507
2018	211327410	OAKLAND	California	SEATTLE	Washington	404.817									75.2453		77.8356
2018	211327410	SEATTLE	Washington	BLAINE	Washington	114.878											99.7999
2018	211327410	BLAINE	Washington	OAKLAND	California	487.712									118.575		77.5342
2018	211327410	OAKLAND	California	OAKLAND	California	32.5918									32.5918
2018	211327410	OAKLAND	California	LOS ANGELES	California	246.479									170.834
2018	211327410	LOS ANGELES	California	LOS ANGELES	California	307.686									75.5676
2018	211327410	LOS ANGELES	California	OAKLAND	California	178.1									165.129
2018	211327410	OAKLAND	California	SEATTLE	Washington	345.027									64.3548		77.7074
2018	211327410	SEATTLE	Washington	BLAINE	Washington	133.419											118.863
2018	211327410	BLAINE	Washington	OAKLAND	California	317.485									12.5453		91.1504
2018	211327410	OAKLAND	California	LOS ANGELES	California	181.104									125.942
2018	211327410	LOS ANGELES	California	LOS ANGELES	California	798.732									77.2751
2018	211327410	LOS ANGELES	California	OAKLAND	California	245.486									223.141
2018	211327410	OAKLAND	California	SEATTLE	Washington	486.877									97.1888		88.7868								4.39872
2018	211327410	SEATTLE	Washington	BLAINE	Washington	134.316											105.363
2018	211327410	BLAINE	Washington	OAKLAND	California	583.626									136.168		89.9927
2018	211327410	OAKLAND	California	LOS ANGELES	California	237.718									181.195
2018	211327410	LOS ANGELES	California	LOS ANGELES	California	967.346									78.0944
2018	211327410	LOS ANGELES	California	OAKLAND	California	229.863									204.986
2018	211327410	OAKLAND	California	OAKLAND	California	34.2947									34.2947
2018	211327410	OAKLAND	California	SEATTLE	Washington	421.114									92.3239		74.035
2018	211327410	SEATTLE	Washington	BLAINE	Washington	113.997											101.354
2018	211327410	BLAINE	Washington	OAKLAND	California	406.208									101.286		59.4201
2018	211327410	OAKLAND	California	OAKLAND	California	41.4132									41.4132
2018	211327410	OAKLAND	California	LOS ANGELES	California	252.811									167.952
2018	211327410	LOS ANGELES	California	LOS ANGELES	California	671.622									77.7034
2018	211327410	LOS ANGELES	California	OAKLAND	California	247.925									221.003
2018	211327410	OAKLAND	California	SEATTLE	Washington	506.975									88.5585		93.1655								4.08341
2018	211327410	SEATTLE	Washington	BLAINE	Washington	167.327											128.851
2018	211327410	BLAINE	Washington	OAKLAND	California	436.549									117.188		62.6473
2018	211327410	OAKLAND	California	LOS ANGELES	California	273.018									193.144
2018	211331640	OAKLAND	California	SEATTLE	Washington	349.86									107.677		71.736
2018	211331640	SEATTLE	Washington	BLAINE	Washington	107.489											94.6709
2018	211331640	BLAINE	Washington	LOS ANGELES	California	532.878									103.952		59.8263
2018	211335760	SEATTLE	Washington	BLAINE	Washington	115.91											101.509
2018	211335760	BLAINE	Washington	OAKLAND	California	644.879									170.749		93.6093								21.2395
2018	211335760	OAKLAND	California	LOS ANGELES	California	358.176									150.783
2018	211335760	LOS ANGELES	California	LOS ANGELES	California	298.265									80.8823
2018	211335760	LOS ANGELES	California	SEATTLE	Washington	509.747									359.253		21.1567								11.9859
2018	211335760	SEATTLE	Washington	BLAINE	Washington	114.452											101.927
2018	211335760	BLAINE	Washington	OAKLAND	California	370.506									117.529		65.9454								9.09483
2018	211335760	OAKLAND	California	LOS ANGELES	California	237.008									170.824
2018	211335760	LOS ANGELES	California	LOS ANGELES	California	712.767									75.1139
2018	211335760	LOS ANGELES	California	OAKLAND	California	247.61									230.172
2018	211335760	OAKLAND	California	SEATTLE	Washington	485.392									159.857		79.8276								7.78104
2018	211335760	SEATTLE	Washington	BLAINE	Washington	99.5932											86.6826
2018	211335760	BLAINE	Washington	OAKLAND	California	565.866									178.97		75.4034								17.518
2018	211335760	OAKLAND	California	LOS ANGELES	California	309.323									216.217
2018	211335760	LOS ANGELES	California	NEW YORK	New Jersey	596.727		17.3268							39.0214					54.8379
2018	211335760	NEW YORK	New Jersey	CHARLESTON	South Carolina	449.321		37.5156					61.3982							20.8073
2018	211335760	CHARLESTON	South Carolina	SHELTER COVE HILTON	South Carolina	90.9432							58.6897
2018	211335760	SHELTER COVE HILTON	South Carolina	SAVANNAH	Georgia	41.0344							30.246	10.7884
2018	211335760	SAVANNAH	Georgia	LOS ANGELES	California	366.671							25.0902	10.7884	44.0581
2018	211335760	LOS ANGELES	California	OAKLAND	California	221.348									202.477
2018	211335760	OAKLAND	California	OAKLAND	California	46.4545									46.4545
2018	211335760	OAKLAND	California	SEATTLE	Washington	409.974									133.011		87.21								10.9112
2018	211335760	SEATTLE	Washington	BLAINE	Washington	192.868											117.69
2018	211335760	BLAINE	Washington	OAKLAND	California	381.72									124.768		62.1345								10.5672
2018	211335760	OAKLAND	California	LOS ANGELES	California	192.96									134.22
2018	211362460	SAVANNAH	Georgia	NORFOLK	Virginia	316.214					50.097	0.119133	29.4683	49.5489
2018	211362460	NORFOLK	Virginia	NEW YORK	New Jersey	301.49		13.9028			42.401									61.0497
2018	211362460	NEW YORK	New Jersey	SAVANNAH	Georgia	346.202		32.5155					42.5236	15.5265						22.0393
2018	211362460	SAVANNAH	Georgia	JACKSONVILLE	Florida	154.446					0		28.3016	28.2198										58.947
2018	211362460	NORFOLK	Virginia	NEW YORK	New Jersey	305.859		14.9284			75.969									49.9127
2018	211362460	NEW YORK	New Jersey	SAVANNAH	Georgia	344.76		33.6672					41.1119	12.1785						16.4831
2018	211362460	SAVANNAH	Georgia	JACKSONVILLE	Florida	109.261							24.4583	24.4123										20.4174
2018	211362460	JACKSONVILLE	Florida	NORFOLK	Virginia	236.567					36.6612	0.117559		10.6625										19.1933
2018	211362460	NORFOLK	Virginia	NEW YORK	New Jersey	336.789		14.1702			30.6444									52.9929
2018	211362460	NEW YORK	New Jersey	SAVANNAH	Georgia	339.365		31.7928					35.5612	11.9824						16.7217
2018	211362460	SAVANNAH	Georgia	JACKSONVILLE	Florida	106.129							23.4747	23.419										22.5128
2018	211362460	JACKSONVILLE	Florida	NORFOLK	Virginia	310.587					45.9247			12.3894										19.8324
2018	211362460	NORFOLK	Virginia	NEW YORK	New Jersey	260.048		22.7024			39.0722									42.925
2018	211362460	NEW YORK	New Jersey	SAVANNAH	Georgia	328.361		40.1869					38.6339	15.566						22.0376
2018	211362460	SAVANNAH	Georgia	JACKSONVILLE	Florida	138.22							28.4455	26.7235										20.1935
2018	211362460	JACKSONVILLE	Florida	NORFOLK	Virginia	308.341					44.2771	0.247722		11.015										16.0138
2018	211367460	LOS ANGELES	California	OAKLAND	California	314.44									284.097
2018	211367460	OAKLAND	California	LOS ANGELES	California	239.763									183.352
2018	211367460	LOS ANGELES	California	LOS ANGELES	California	79.274									79.274
2018	211367460	LOS ANGELES	California	OAKLAND	California	192.407									169.181
2018	211367460	OAKLAND	California	LOS ANGELES	California	227.206									168.132
2018	211367460	LOS ANGELES	California	OAKLAND	California	231.746									215.398
2018	211367460	OAKLAND	California	OAKLAND	California	45.7948									45.7948
2018	211367460	OAKLAND	California	LOS ANGELES	California	493.036									212.578	0.887245
2018	211367460	LOS ANGELES	California	OAKLAND	California	238.803									222.251
2018	211367460	OAKLAND	California	LOS ANGELES	California	403.389									201.808
2018	211367460	LOS ANGELES	California	LOS ANGELES	California	736.188									277.214
2018	211367460	LOS ANGELES	California	OAKLAND	California	282.921									262.488
2018	211367460	OAKLAND	California	LOS ANGELES	California	703.843									177.538
2018	211367460	LOS ANGELES	California	OAKLAND	California	234.718									147.322
2018	211433000	LOS ANGELES	California	SEAL BEACH	California	77.8483									77.8483
2018	211433000	SEAL BEACH	California	OAKLAND	California	239.506									151.041
2018	211433000	OAKLAND	California	LOS ANGELES	California	650.443									225.645	14.4376
2018	211433000	LOS ANGELES	California	OAKLAND	California	327.676									204.075
2018	211433000	OAKLAND	California	LOS ANGELES	California	645.471									202.503	14.6925
2018	211578000	POINT ROBERTS	Washington	SEATTLE	Washington	178.002											171.415
2018	211578000	SEATTLE	Washington	POINT ROBERTS	Washington	436.547										14.1007	227.308
2018	211578000	POINT ROBERTS	Washington	SEATTLE	Washington	140.21											133.214
2018	211578000	SEATTLE	Washington	POINT ROBERTS	Washington	257.833											125.009
2018	211578000	POINT ROBERTS	Washington	SEATTLE	Washington	149.134											142.996
2018	211578000	SEATTLE	Washington	POINT ROBERTS	Washington	454.851										19.222	217.334
2018	211578000	POINT ROBERTS	Washington	SEATTLE	Washington	200.737											194.64
2018	211578000	SEATTLE	Washington	POINT ROBERTS	Washington	825.229										35.1663	276.193
2018	211578000	POINT ROBERTS	Washington	SEATTLE	Washington	218.809											211.369
2018	211578000	SEATTLE	Washington	POINT ROBERTS	Washington	925.338										40.5305	244.411
2018	211578000	POINT ROBERTS	Washington	SEATTLE	Washington	179.769											173.142
2018	211578000	SEATTLE	Washington	POINT ROBERTS	Washington	954.849										56.9654	272.806
2018	211578000	POINT ROBERTS	Washington	SEATTLE	Washington	162.77											155.762
2018	211611000	LAKEWOOD YACHT CLUB	Texas	LAKEWOOD YACHT CLUB	Texas	403.59													103.549
2018	211691000	NEW YORK	New Jersey	PHILADELPHIA	Pennsylvania	160.173	2.55856	66.1476	38.0197											28.0303
2018	211691000	PHILADELPHIA	Pennsylvania	NORFOLK	Virginia	225.527	11.8642	34.0357	34.6989	1.00396	64.6478
2018	211691000	NORFOLK	Virginia	CHARLESTON	South Carolina	257.762					32.648		35.9289
2018	211691000	CHARLESTON	South Carolina	JACKSONVILLE	Florida	155.746							27.9985	19.8728										51.8013
2018	211691000	JACKSONVILLE	Florida	FORT LAUDERDALE	Florida	150.932								12.9968										94.5074
2018	211691000	FORT LAUDERDALE	Florida	NEW YORK	New Jersey	237.061		11.8743												35.2258				24.0309
2018	211691000	NEW YORK	New Jersey	PHILADELPHIA	Pennsylvania	149.234	1.80668	61.4586	38.4803											27.937
2018	211691000	PHILADELPHIA	Pennsylvania	NORFOLK	Virginia	158.978	7.11731	31.932	27.4982	0.598	48.6884
2018	211691000	NORFOLK	Virginia	CHARLESTON	South Carolina	185.603					40.9474	1.04893	31.9887
2018	211691000	CHARLESTON	South Carolina	JACKSONVILLE	Florida	162.329							30.2498	12.0268										18.45
2018	211691000	JACKSONVILLE	Florida	FORT LAUDERDALE	Florida	187.536								12.2135										121.506
2018	211693000	SAVANNAH	Georgia	NORFOLK	Virginia	234.799					42.8925		26.65	23.3208
2018	211693000	NORFOLK	Virginia	CHARLESTON	South Carolina	758.722					38.4156		31.7103
2018	211693000	CHARLESTON	South Carolina	MIAMI	Florida	193.043							24.5723											56.0945
2018	211693000	MIAMI	Florida	SAVANNAH	Georgia	806.73							29.5356	17.1236										29.5942
2018	211693000	SAVANNAH	Georgia	NORFOLK	Virginia	627.241					43.5205		29.1117	17.1236
2018	211693000	NORFOLK	Virginia	CHARLESTON	South Carolina	331.293					40.5853		31.8181
2018	211693000	CHARLESTON	South Carolina	MIAMI	Florida	256.019							26.0043											79.2695
2018	211693000	MIAMI	Florida	SAVANNAH	Georgia	475.699							35.454	17.2567										34.2769
2018	211693000	SAVANNAH	Georgia	NORFOLK	Virginia	211.024					49.9139		14.6523	17.2567
2018	211693000	NORFOLK	Virginia	CHARLESTON	South Carolina	205.141					49.4626		36.5401
2018	211693000	CHARLESTON	South Carolina	MIAMI	Florida	258.951							34.9522											82.4001
2018	211738000	LAKEWOOD YACHT CLUB	Texas	LAKEWOOD YACHT CLUB	Texas	496.31													122.359
2018	211776000	TACOMA	Washington	POINT ROBERTS	Washington	135.457											129.314
2018	211776000	POINT ROBERTS	Washington	POINT ROBERTS	Washington	660.504										23.4117	141.416
2018	211776000	POINT ROBERTS	Washington	TACOMA	Washington	117.445											112.184
2018	211776000	TACOMA	Washington	TACOMA	Washington	677.433										17.0156	229.962
2018	211776000	TACOMA	Washington	POINT ROBERTS	Washington	170.717											163.512
2018	211776000	POINT ROBERTS	Washington	TACOMA	Washington	490.75										19.9004	160.3
2018	211776000	TACOMA	Washington	TACOMA	Washington	73.6234											73.6234
2018	211776000	TACOMA	Washington	POINT ROBERTS	Washington	170.012											162.247
2018	211779000	LAKEWOOD YACHT CLUB	Texas	FAIRHOPE	Alabama	309.349													48.6204							42.1111
2018	211779000	FAIRHOPE	Alabama	MIAMI	Florida	563.774																		23.5137		39.1715
2018	211779000	MIAMI	Florida	BOLIVAR	Texas	977.391													9.89948					19.7775
2018	211779000	BOLIVAR	Texas	LAKEWOOD YACHT CLUB	Texas	66.4833													66.4833
2018	211779000	LAKEWOOD YACHT CLUB	Texas	FAIRHOPE	Alabama	280.134													50.2521							39.725
2018	211779000	FAIRHOPE	Alabama	LAKEWOOD YACHT CLUB	Texas	1434.26													48.59							41.1915
2018	211779000	LAKEWOOD YACHT CLUB	Texas	LAKEWOOD YACHT CLUB	Texas	15.8719													15.8719
2018	211779000	LAKEWOOD YACHT CLUB	Texas	LAKEWOOD YACHT CLUB	Texas	8.37917													8.37917
2018	211779000	LAKEWOOD YACHT CLUB	Texas	LAKEWOOD YACHT CLUB	Texas	13.0599													13.0599
2018	211779000	LAKEWOOD YACHT CLUB	Texas	FAIRHOPE	Alabama	287.307													31.806							54.7398
2018	211801000	LAWRENCE VILLAGE	New York	NEW YORK	New Jersey	36.8353		14.206												22.6293
2018	211801000	NEW YORK	New Jersey	CHARLESTON	South Carolina	297.23		14.206					30.6782							27.8669
2018	211801000	CHARLESTON	South Carolina	SAVANNAH	Georgia	141.241							75.6468	13.4941
2018	211801000	SAVANNAH	Georgia	LAKEWOOD YACHT CLUB	Texas	648.368							27.9189	13.4941					69.3752					59.5947
2018	211801000	LAKEWOOD YACHT CLUB	Texas	NORFOLK	Virginia	440.775					50.0068	1.30002							49.2134					54.9248
2018	211801000	NORFOLK	Virginia	NEW YORK	New Jersey	180.874		25.2879			33.7015									31.8559
2018	211801000	NEW YORK	New Jersey	WEST WIND	New York	273.952		14.2962												87.4668
2018	211801000	LAWRENCE VILLAGE	New York	NEW YORK	New Jersey	50.5808		12.0042												38.5766
2018	211801000	NEW YORK	New Jersey	CHARLESTON	South Carolina	249.735		28.0223					35.0558							21.6554
2018	211801000	CHARLESTON	South Carolina	SAVANNAH	Georgia	93.738							64.8206	7.84783
2018	211801000	SAVANNAH	Georgia	LAKEWOOD YACHT CLUB	Texas	568.034							24.3654	7.84783					56.7809					109.56
2018	211801000	LAKEWOOD YACHT CLUB	Texas	NORFOLK	Virginia	579.581					50.3259	1.38032							46.6121					58.5201
2018	211801000	NORFOLK	Virginia	NEW YORK	New Jersey	242.372		29.9656			31.7439									25.5351
2018	211801000	NEW YORK	New Jersey	NEW YORK	New Jersey	225.265		21.5843												84.6124
2018	211801000	NEW YORK	New Jersey	NEW YORK	New Jersey	24.1553		11.8804												12.2749
2018	211801000	NEW YORK	New Jersey	CHARLESTON	South Carolina	319.349		31.5711					27.9168							22.7154
2018	211801000	CHARLESTON	South Carolina	SAVANNAH	Georgia	99.2889							65.9071	9.3125
2018	211801000	SAVANNAH	Georgia	LAKEWOOD YACHT CLUB	Texas	409.326							23.8268	9.3125					51.1038					82.2395
2018	211801000	LAKEWOOD YACHT CLUB	Texas	NORFOLK	Virginia	597.852					33.0085	0.181103							44.3151					58.4254
2018	211801000	NORFOLK	Virginia	BERGEN POINT	New York	191.208					27.142									41.0192
2018	211801000	BERGEN POINT	New York	NEW YORK	New Jersey	64.7977		14.8823												49.9154
2018	211801000	NEW YORK	New Jersey	LAWRENCE VILLAGE	New York	307.933		14.8823												81.2289
2018	211801000	LAWRENCE VILLAGE	New York	NEW YORK	New Jersey	31.9633		10.6638												21.2995
2018	211801000	NEW YORK	New Jersey	CHARLESTON	South Carolina	400.038		10.6638					44.7042							23.8588
2018	211801000	CHARLESTON	South Carolina	SAVANNAH	Georgia	131.882							59.7865	8.70222
2018	211801000	SAVANNAH	Georgia	LAKEWOOD YACHT CLUB	Texas	299.326							22.9062	8.70222					57.8329					87.9942
2018	211801000	LAKEWOOD YACHT CLUB	Texas	NORFOLK	Virginia	465.537					43.6075	1.48085							50.3543					48.2408
2018	211801000	NORFOLK	Virginia	WEST WIND	New York	181.193		10.8373			26.4115									21.0221
2018	211801000	WEST WIND	New York	NEW YORK	New Jersey	55.8896		19.1349												36.7547
2018	212040000	VENICE	Louisiana	EMPIRE	Louisiana	36.378												36.378
2018	212040000	EMPIRE	Louisiana	WELCOME	Louisiana	263.221												196.831
2018	212040000	WELCOME	Louisiana	NEW ORLEANS	Louisiana	839.906												358.407
2018	212040000	NEW ORLEANS	Louisiana	NEW ORLEANS	Louisiana	484.516												323.474
2018	212040000	NEW ORLEANS	Louisiana	LUTCHER	Louisiana	186.389												186.389
2018	212040000	LUTCHER	Louisiana	VENICE	Louisiana	72.281												44.7678
2018	212040000	VENICE	Louisiana	WELCOME	Louisiana	235.767												141.391
2018	212040000	WELCOME	Louisiana	WELCOME	Louisiana	103.444												103.444
2018	212040000	WELCOME	Louisiana	FORT LAUDERDALE	Florida	492.172												151.019						28.6636
2018	212040000	FORT LAUDERDALE	Florida	FORT LAUDERDALE	Florida	50.2604																		50.2604
2018	212040000	FORT LAUDERDALE	Florida	FORT LAUDERDALE	Florida	46.6652																		46.6652
2018	212040000	FORT LAUDERDALE	Florida	FORT LAUDERDALE	Florida	43.5285																		43.5285
2018	212040000	FORT LAUDERDALE	Florida	NEW ORLEANS	Louisiana	691.826												71.2423						64.3602
2018	212040000	NEW ORLEANS	Louisiana	LUTCHER	Louisiana	98.4834												98.4834
2018	212040000	LUTCHER	Louisiana	HOUSTON	Texas	366.388												122.53	58.6376
2018	212040000	HOUSTON	Texas	SABINE PASS	Texas	452.283												30.1651	95.3877
2018	212058000	YOUNGSTOWN	New York	TAMPA	Florida	866.206														214.025				51.0229
2018	212058000	TAMPA	Florida	WADDINGTON	New York	1216.98														328.415				80.9989
2018	212072000	FORT LAUDERDALE	Florida	FORT LAUDERDALE	Florida	128.454																		53.5923
2018	212072000	FORT LAUDERDALE	Florida	FORT LAUDERDALE	Florida	145.284																		52.5051
2018	212072000	FORT LAUDERDALE	Florida	FORT LAUDERDALE	Florida	191.242																		55.2073
2018	212072000	FORT LAUDERDALE	Florida	FORT LAUDERDALE	Florida	106.662																		58.0497
2018	212072000	FORT LAUDERDALE	Florida	FORT LAUDERDALE	Florida	126.735																		56.1679
2018	212072000	FORT LAUDERDALE	Florida	FORT LAUDERDALE	Florida	255.594																		67.1124
2018	212072000	FORT LAUDERDALE	Florida	FORT LAUDERDALE	Florida	115.944																		53.2044
2018	212072000	FORT LAUDERDALE	Florida	FORT LAUDERDALE	Florida	227.801																		66.8533
2018	212072000	FORT LAUDERDALE	Florida	FORT LAUDERDALE	Florida	159.179																		65.8756
2018	212072000	FORT LAUDERDALE	Florida	FORT LAUDERDALE	Florida	155.363																		69.8646
2018	212072000	FORT LAUDERDALE	Florida	FORT LAUDERDALE	Florida	233.519																		62.1757
2018	212072000	FORT LAUDERDALE	Florida	FORT LAUDERDALE	Florida	138.86																		47.4499
2018	212072000	FORT LAUDERDALE	Florida	FORT LAUDERDALE	Florida	31.2016																		31.2016
2018	212072000	FORT LAUDERDALE	Florida	FORT LAUDERDALE	Florida	236.185																		62.455
2018	212072000	FORT LAUDERDALE	Florida	FORT LAUDERDALE	Florida	200.422																		56.9141
2018	212072000	FORT LAUDERDALE	Florida	FORT LAUDERDALE	Florida	213.991																		69.1938
2018	212072000	FORT LAUDERDALE	Florida	FORT LAUDERDALE	Florida	158.691																		62.0662
2018	212072000	FORT LAUDERDALE	Florida	FORT LAUDERDALE	Florida	157.3																		59.5446
2018	212072000	FORT LAUDERDALE	Florida	FORT LAUDERDALE	Florida	138.011																		55.5162
2018	212072000	FORT LAUDERDALE	Florida	FORT LAUDERDALE	Florida	140.097																		51.9526
2018	212072000	FORT LAUDERDALE	Florida	FORT LAUDERDALE	Florida	181.74																		66.8844
2018	212072000	FORT LAUDERDALE	Florida	FORT LAUDERDALE	Florida	166.86																		67.159
2018	212072000	FORT LAUDERDALE	Florida	FORT LAUDERDALE	Florida	184.371																		72.1584
2018	212072000	FORT LAUDERDALE	Florida	FORT LAUDERDALE	Florida	149.514																		52.852
2018	212072000	FORT LAUDERDALE	Florida	FORT LAUDERDALE	Florida	222.932																		70.561
2018	212072000	FORT LAUDERDALE	Florida	FORT LAUDERDALE	Florida	135.121																		58.9013
2018	212072000	FORT LAUDERDALE	Florida	FORT LAUDERDALE	Florida	154.424																		61.5677
2018	212072000	FORT LAUDERDALE	Florida	FORT LAUDERDALE	Florida	143.907																		57.6506
2018	212072000	FORT LAUDERDALE	Florida	FORT LAUDERDALE	Florida	172.216																		67.6775
2018	212072000	FORT LAUDERDALE	Florida	FORT LAUDERDALE	Florida	115.203																		63.9403
2018	212072000	FORT LAUDERDALE	Florida	FORT LAUDERDALE	Florida	141.293																		76.2224
2018	212072000	FORT LAUDERDALE	Florida	FORT LAUDERDALE	Florida	142.304																		64.8116
2018	212072000	FORT LAUDERDALE	Florida	FORT LAUDERDALE	Florida	120.271																		62.3123
2018	212072000	FORT LAUDERDALE	Florida	FORT LAUDERDALE	Florida	136.268																		68.9231
2018	212072000	FORT LAUDERDALE	Florida	FORT LAUDERDALE	Florida	132.519																		79.2343
2018	212072000	FORT LAUDERDALE	Florida	FORT LAUDERDALE	Florida	123.949																		55.4894
2018	212072000	FORT LAUDERDALE	Florida	FORT LAUDERDALE	Florida	144.543																		68.1332
2018	212072000	FORT LAUDERDALE	Florida	FORT LAUDERDALE	Florida	148.073																		63.805
2018	212072000	FORT LAUDERDALE	Florida	FORT LAUDERDALE	Florida	121.966																		67.6328
2018	212072000	FORT LAUDERDALE	Florida	FORT LAUDERDALE	Florida	113.603																		58.2585
2018	212072000	FORT LAUDERDALE	Florida	FORT LAUDERDALE	Florida	112.501																		60.2631
2018	212072000	FORT LAUDERDALE	Florida	FORT LAUDERDALE	Florida	126.227																		55.6522
2018	212072000	FORT LAUDERDALE	Florida	FORT LAUDERDALE	Florida	184.935																		76.5671
2018	212072000	FORT LAUDERDALE	Florida	FORT LAUDERDALE	Florida	813.223																		42.6522
2018	212093000	OAKLAND	California	RICHMOND	California	544.158									544.158
2018	212093000	RICHMOND	California	TWIN BRIDGES	Washington	893.504									370.73		193.059
2018	212093000	TWIN BRIDGES	Washington	TAMPA	Florida	3847.67											180.716							65.6372
2018	212093000	TAMPA	Florida	TAMPA	Florida	56.846																		56.846
2018	212122000	HOUSTON	Texas	WELCOME	Louisiana	367.52												115.166	79.509
2018	212122000	WELCOME	Louisiana	WELCOME	Louisiana	54.6735												54.6735
2018	212122000	WELCOME	Louisiana	EMPIRE	Louisiana	1191.9												184.692
2018	212122000	EMPIRE	Louisiana	PORT ALLEN	Louisiana	453.413												329.813
2018	212122000	PORT ALLEN	Louisiana	NEW ORLEANS	Louisiana	260.738												260.738
2018	212125000	HOUSTON	Texas	HOUSTON	Texas	223.974													122.457
2018	212125000	HOUSTON	Texas	GOOD HOPE	Louisiana	1345.35										34.411	135.322	102.724	70.4603
2018	212125000	GOOD HOPE	Louisiana	LUTCHER	Louisiana	63.714												63.714
2018	212125000	LUTCHER	Louisiana	NEW ORLEANS	Louisiana	313.099												232.121
2018	212125000	NEW ORLEANS	Louisiana	NEW ORLEANS	Louisiana	375.606												264.034
2018	212125000	NEW ORLEANS	Louisiana	NEW ORLEANS	Louisiana	123.246												123.246
2018	212125000	NEW ORLEANS	Louisiana	NEW ORLEANS	Louisiana	45.8417												45.8417
2018	212125000	NEW ORLEANS	Louisiana	NEW ORLEANS	Louisiana	271.153												146.476
2018	212125000	NEW ORLEANS	Louisiana	NEW ORLEANS	Louisiana	51.7355												51.7355
2018	212125000	NEW ORLEANS	Louisiana	LUTCHER	Louisiana	116.322												116.322
2018	212131000	LUTCHER	Louisiana	WELCOME	Louisiana	402.506												402.506
2018	212131000	WELCOME	Louisiana	WELCOME	Louisiana	227.597												227.597
2018	212131000	WELCOME	Louisiana	WELCOME	Louisiana	105.638												105.638
2018	212139000	WELCOME	Louisiana	GULF SHORES	Alabama	451.649												143.293								144.922
2018	212139000	GULF SHORES	Alabama	FAIRHOPE	Alabama	197.993																				197.993
2018	212139000	FAIRHOPE	Alabama	SOUTH RIVER	Maryland	1168.73				143.387	38.5683															76.3796
2018	212139000	SOUTH RIVER	Maryland	BALTIMORE	Maryland	149.21				149.21
2018	212175000	NEW YORK	New Jersey	NORTH WEYMOUTH	Massachusetts	233.522		26.3574												46.8289										55.1821
2018	212175000	NORTH WEYMOUTH	Massachusetts	BOSTON	Massachusetts	34.1752																								34.1752
2018	212175000	BOSTON	Massachusetts	NORFOLK	Virginia	697.94					59.1653																			72.4317
2018	212175000	NORFOLK	Virginia	NEW YORK	New Jersey	546.07		33.9292			56.3866									26.8998
2018	212175000	NEW YORK	New Jersey	BOSTON	Massachusetts	328.759		27.6028												45.8796										120.23
2018	212175000	BOSTON	Massachusetts	NORFOLK	Virginia	309.264					44.6681																			69.3644
2018	212180000	SEATTLE	Washington	SEATTLE	Washington	157.029											157.029
2018	212185000	PHILADELPHIA	Pennsylvania	NEW YORK	New Jersey	167.272		97.9057	36.2008											26.5975
2018	212185000	NEW YORK	New Jersey	SAVANNAH	Georgia	301.107		29.0347					39.7165	4.10513						20.7849
2018	212185000	SAVANNAH	Georgia	FORT LAUDERDALE	Florida	296.159							32.9389	4.10513										116.506
2018	212185000	FORT LAUDERDALE	Florida	PHILADELPHIA	Pennsylvania	208.914	11.1616	38.4809	36.7526	0.160897														20.6024
2018	212185000	PHILADELPHIA	Pennsylvania	NEW YORK	New Jersey	192.211		116.314	32.4727											34.275
2018	212185000	NEW YORK	New Jersey	SHELTER COVE HILTON	South Carolina	293.675		29.6718					18.5275							24.2687
2018	212185000	SHELTER COVE HILTON	South Carolina	SAVANNAH	Georgia	42.7217							34.0313	8.69048
2018	212185000	SAVANNAH	Georgia	FORT LAUDERDALE	Florida	344.701							33.1538	8.69048										61.8683
2018	212215000	SABINE PASS	Texas	BARNHART ISLAND	New York	640.298												23.6604	251.711	49.2963
2018	212257000	NEW ORLEANS	Louisiana	GOOD HOPE	Louisiana	26.2706												26.2706
2018	212257000	GOOD HOPE	Louisiana	NEW ORLEANS	Louisiana	117.752												117.752
2018	212257000	NEW ORLEANS	Louisiana	NEW ORLEANS	Louisiana	132.423												132.423
2018	212257000	NEW ORLEANS	Louisiana	CHARLESTON	South Carolina	584.811							87.2998					88.424
2018	212257000	CHARLESTON	South Carolina	PROVIDENCE	Rhode Island	563.924							85.0741																	29.4414	63.1117
2018	212258000	BRUNSWICK	Georgia	SAVANNAH	Georgia	183.935							32.533	57.5163
2018	212258000	SAVANNAH	Georgia	TAMPA	Florida	633.596							19.2543	18.9874										64.8129
2018	212258000	TAMPA	Florida	NEW ORLEANS	Louisiana	372.354												124.168						57.46
2018	212258000	NEW ORLEANS	Louisiana	GOOD HOPE	Louisiana	51.8404												51.8404
2018	212258000	GOOD HOPE	Louisiana	NEW ORLEANS	Louisiana	37.861												37.861
2018	212258000	NEW ORLEANS	Louisiana	WELCOME	Louisiana	93.8263												93.8263
2018	212258000	WELCOME	Louisiana	WELCOME	Louisiana	88.4639												88.4639
2018	212258000	WELCOME	Louisiana	SOUTHWEST PASS	Louisiana	320.595												154.269
2018	212258000	SOUTHWEST PASS	Louisiana	SOUTHWEST PASS	Louisiana	211.111												211.111
2018	212258000	SOUTHWEST PASS	Louisiana	NEW ORLEANS	Louisiana	267.749												267.749
2018	212258000	NEW ORLEANS	Louisiana	NEW ORLEANS	Louisiana	48.7018												48.7018
2018	212258000	NEW ORLEANS	Louisiana	NEW ORLEANS	Louisiana	364.506												215.19
2018	212258000	NEW ORLEANS	Louisiana	WELCOME	Louisiana	516.406												340.112
2018	212273000	ASTORIA	Oregon	PORTLAND	Oregon	433.832											41.7683								392.064
2018	212273000	PORTLAND	Oregon	PORTLAND	Oregon	67.9815											6.75869								61.2228
2018	212273000	PORTLAND	Oregon	PORTLAND	Oregon	58.4098											0.22456								58.1852
2018	212275000	SOUTHWEST PASS	Louisiana	EMPIRE	Louisiana	121.18												121.18
2018	212275000	EMPIRE	Louisiana	NEW ORLEANS	Louisiana	398.418												131.008
2018	212275000	NEW ORLEANS	Louisiana	CORPUS CHRISTI	Texas	4132.79												88.7884	62.4111
2018	212275000	CORPUS CHRISTI	Texas	HOUSTON	Texas	792.801													259.331
2018	212275000	HOUSTON	Texas	GALVESTON	Texas	193.083													193.083
2018	212275000	GALVESTON	Texas	GALVESTON	Texas	4.76914													4.76914
2018	212275000	GALVESTON	Texas	GALVESTON	Texas	2.44779													2.44779
2018	212275000	GALVESTON	Texas	GALVESTON	Texas	52.0283													52.0283
2018	212275000	GALVESTON	Texas	HOUSTON	Texas	107.202													107.202
2018	212275000	HOUSTON	Texas	GALVESTON	Texas	119.552													119.552
2018	212282000	LONGVIEW	Washington	POINT ROBERTS	Washington	1594.25											204.878
2018	212282000	POINT ROBERTS	Washington	WEST WIND	New York	1224.39											81.6934			22.5885
2018	212282000	WEST WIND	New York	NEW YORK	New Jersey	154.616		117.905												36.7111
2018	212282000	NEW YORK	New Jersey	CAPE CHARLES TOWN	Virginia	759.99		117.905			55.5929									30.7833
2018	212282000	CAPE CHARLES TOWN	Virginia	NORFOLK	Virginia	80.0057					80.0057
2018	212282000	NORFOLK	Virginia	CAPE CHARLES TOWN	Virginia	81.5724					81.5724
2018	212282000	CAPE CHARLES TOWN	Virginia	NORFOLK	Virginia	76.144					76.144
2018	212287000	NEW ORLEANS	Louisiana	HOUSTON	Texas	301.559												81.8467	67.5092
2018	212287000	HOUSTON	Texas	PANAMA CITY	Florida	254.914													67.5442					24.0404
2018	212287000	PANAMA CITY	Florida	PANAMA CITY	Florida	48.661																		48.661
2018	212287000	PANAMA CITY	Florida	NEW ORLEANS	Louisiana	258.05												92.0769						60.2312
2018	212287000	NEW ORLEANS	Louisiana	BOLIVAR	Texas	225.762												60.9618	15.1653
2018	212287000	BOLIVAR	Texas	HOUSTON	Texas	81.3899													81.3899
2018	212287000	HOUSTON	Texas	PANAMA CITY	Florida	411.761													77.7283					64.0358
2018	212287000	PANAMA CITY	Florida	NEW ORLEANS	Louisiana	273.569												107.248						61.2709
2018	212287000	NEW ORLEANS	Louisiana	HOUSTON	Texas	305.698												68.6361	96.3971
2018	212287000	HOUSTON	Texas	PANAMA CITY	Florida	515.291													95.7904					61.3721
2018	212287000	PANAMA CITY	Florida	NEW ORLEANS	Louisiana	243.744												80.6304						56.1559
2018	212287000	NEW ORLEANS	Louisiana	HOUSTON	Texas	296.105												65.1402	80.5282
2018	212287000	HOUSTON	Texas	PANAMA CITY	Florida	304.274													72.3351					96.1549
2018	212287000	PANAMA CITY	Florida	HOUSTON	Texas	416.425													87.5541					86.1421
2018	212287000	HOUSTON	Texas	FAIRHOPE	Alabama	458.481													85.9685					70.5328		120.195
2018	212287000	FAIRHOPE	Alabama	HOUSTON	Texas	334.834												14.0864	64.9804							84.5987
2018	212287000	HOUSTON	Texas	PANAMA CITY	Florida	271.525													58.9481					66.6193
2018	212287000	PANAMA CITY	Florida	HOUSTON	Texas	396.179													72.1629					58.6183
2018	212287000	HOUSTON	Texas	HOUSTON	Texas	74.8607													74.8607
2018	212287000	HOUSTON	Texas	HOUSTON	Texas	54.4586													54.4586
2018	212300000	NEW ORLEANS	Louisiana	LOS ANGELES	California	1451.86									301.036		146.287	191.757
2018	212300000	LOS ANGELES	California	PORTLAND	Oregon	828.062									301.821		77.7927								47.5988
2018	212301000	SOUTHWEST PASS	Louisiana	VENICE	Louisiana	28.0769												28.0769
2018	212301000	VENICE	Louisiana	NEW ORLEANS	Louisiana	97.0806												97.0806
2018	212301000	NEW ORLEANS	Louisiana	GOOD HOPE	Louisiana	93.85												93.85
2018	212301000	GOOD HOPE	Louisiana	LUTCHER	Louisiana	51.6639												51.6639
2018	212301000	LUTCHER	Louisiana	NORFOLK	Virginia	568.954					113.914							99.339
2018	212301000	NORFOLK	Virginia	NORFOLK	Virginia	145.3					145.3
2018	212301000	NORFOLK	Virginia	NEW ORLEANS	Louisiana	620.77					80.6891							85.4868
2018	212301000	NEW ORLEANS	Louisiana	GULF SHORES	Alabama	403.15												71.6774								15.5303
2018	212301000	GULF SHORES	Alabama	FAIRHOPE	Alabama	80.5304																				80.5304
2018	212301000	FAIRHOPE	Alabama	NORFOLK	Virginia	670.711					107.633															83.9614
2018	212301000	NORFOLK	Virginia	NORFOLK	Virginia	141.782					141.782
2018	212314000	BEAUMONT	Texas	SABINE PASS	Texas	120.771												36.2913	84.48
2018	212314000	SABINE PASS	Texas	LUTCHER	Louisiana	300.192												113.051	11.6442
2018	212314000	LUTCHER	Louisiana	LUTCHER	Louisiana	34.9535												34.9535
2018	212314000	LUTCHER	Louisiana	MADEIRA BEACH	Florida	569.334												92.9376						13.7165
2018	212314000	MADEIRA BEACH	Florida	TAMPA	Florida	59.7716																		59.7716
2018	212314000	TAMPA	Florida	TAMPA	Florida	51.5323																		51.5323
2018	212314000	TAMPA	Florida	PORT ARANSAS	Texas	640.058													75.6284					43.8754
2018	212314000	PORT ARANSAS	Texas	CORPUS CHRISTI	Texas	149.558													149.558
2018	212314000	CORPUS CHRISTI	Texas	HOUSTON	Texas	255.585													255.585
2018	212314000	HOUSTON	Texas	LAKE CHARLES	Louisiana	228.225												149.76	77.9727
2018	212314000	LAKE CHARLES	Louisiana	HOUSTON	Texas	212.903												100.316	63.7075
2018	212337000	SABINE PASS	Texas	SOUTHWEST PASS	Louisiana	85.6763												14.3442	35.027
2018	212337000	SOUTHWEST PASS	Louisiana	VENICE	Louisiana	42.2454												42.2454
2018	212337000	VENICE	Louisiana	NEW ORLEANS	Louisiana	95.2052												95.2052
2018	212337000	NEW ORLEANS	Louisiana	TAMPA	Florida	331.389												72.6794						64.6597
2018	212337000	TAMPA	Florida	TAMPA	Florida	50.2238																		50.2238
2018	212337000	TAMPA	Florida	CAPE VINCENT	New York	596.445														135.608				33.1519
2018	212337000	CAPE VINCENT	New York	JACKSONVILLE	Florida	1459.48								18.8038						305.538				64.1434
2018	212337000	JACKSONVILLE	Florida	BALTIMORE	Maryland	499.959				90.7793	39.2735			12.9918										60.8854
2018	212337000	BALTIMORE	Maryland	YOUNGSTOWN	New York	1001.72				91.0836	36.2428									248.049
2018	212337000	YOUNGSTOWN	New York	YOUNGSTOWN	New York	9.21774														9.21774
2018	212337000	YOUNGSTOWN	New York	YOUNGSTOWN	New York	11.6056														11.6056
2018	212337000	YOUNGSTOWN	New York	POINT BREEZE CAMP	New York	27.6802														27.6802
2018	212337000	POINT BREEZE CAMP	New York	TOLEDO	Ohio	151.243			17.5125											23.573	78.3614	31.7966
2018	212337000	TOLEDO	Ohio	YOUNGSTOWN	New York	173.654			16.8823											52.5184	76.0034	28.2497
2018	212337000	YOUNGSTOWN	New York	YOUNGSTOWN	New York	38.1586														38.1586
2018	212337000	YOUNGSTOWN	New York	YOUNGSTOWN	New York	667.886														430.346
2018	212337000	YOUNGSTOWN	New York	PORT HURON	Michigan	437.736			17.1273											56.8747	41.3727	322.361
2018	212337000	PORT HURON	Michigan	PORT HURON	Michigan	354.6																354.6
2018	212337000	PORT HURON	Michigan	POINT BREEZE CAMP	New York	1181.57			17.8121											30.2965	43.8759	639.077
2018	212340000	LUTCHER	Louisiana	WELCOME	Louisiana	64.9813												64.9813
2018	212340000	WELCOME	Louisiana	GALVESTON	Texas	479.893												105.663	12.6585
2018	212340000	GALVESTON	Texas	HOUSTON	Texas	72.711													72.711
2018	212340000	HOUSTON	Texas	WADDINGTON	New York	295.888													73.609	96.7092
2018	212340000	WADDINGTON	New York	OGDENSBURG	New York	108.62														108.62
2018	212347000	LOS ANGELES	California	OAKLAND	California	297.415									266.873
2018	212347000	OAKLAND	California	LOS ANGELES	California	328.349									161.067
2018	212347000	LOS ANGELES	California	OAKLAND	California	226.283									207.376
2018	212347000	OAKLAND	California	LOS ANGELES	California	356.103									174.868	19.8734
2018	212347000	LOS ANGELES	California	OAKLAND	California	219.965									199.173
2018	212347000	OAKLAND	California	LOS ANGELES	California	680.978									182
2018	212347000	LOS ANGELES	California	OAKLAND	California	232.172									211.088
2018	212347000	OAKLAND	California	LOS ANGELES	California	741.341									190.737	11.7155
2018	212347000	LOS ANGELES	California	OAKLAND	California	219.972									200.34
2018	212347000	OAKLAND	California	LOS ANGELES	California	526.999									184.356
2018	212347000	LOS ANGELES	California	OAKLAND	California	219.409									199.744
2018	212347000	OAKLAND	California	LOS ANGELES	California	330.367									189.439
2018	212347000	LOS ANGELES	California	OAKLAND	California	322.916									300.441
2018	212347000	OAKLAND	California	LOS ANGELES	California	600.563									254.819
2018	212347000	LOS ANGELES	California	OAKLAND	California	253.981									234.85
2018	212348000	OAKLAND	California	OAKLAND	California	824.19									387.047	15.0808
2018	212348000	LOS ANGELES	California	LOS ANGELES	California	734.24									376.012
2018	212348000	OAKLAND	California	OAKLAND	California	736.495									324.335
2018	212348000	LOS ANGELES	California	LOS ANGELES	California	711.65									334.595	0.827914
2018	212348000	OAKLAND	California	OAKLAND	California	713.78									390.809	0.827914
2018	212348000	LOS ANGELES	California	LOS ANGELES	California	745.515									382.279
2018	212348000	OAKLAND	California	OAKLAND	California	736.67									376.02
2018	212348000	LOS ANGELES	California	LOS ANGELES	California	942.174									381.726
2018	212348000	OAKLAND	California	OAKLAND	California	965.895									404.135
2018	212348000	LOS ANGELES	California	LOS ANGELES	California	1046.27									426.069
2018	212348000	OAKLAND	California	OAKLAND	California	1137.45									503.551
2018	212348000	LOS ANGELES	California	LOS ANGELES	California	692.879									500.816
2018	212348000	OAKLAND	California	OAKLAND	California	637.415									426.907
2018	212350000	LOS ANGELES	California	OAKLAND	California	337.894									289.728
2018	212350000	OAKLAND	California	LOS ANGELES	California	416.666									158.91
2018	212350000	LOS ANGELES	California	OAKLAND	California	365.252									290.955
2018	212350000	OAKLAND	California	LOS ANGELES	California	324.364									212.362
2018	212350000	LOS ANGELES	California	OAKLAND	California	266.628									202.839
2018	212350000	OAKLAND	California	LOS ANGELES	California	765.272									167.583	13.8532
2018	212350000	LOS ANGELES	California	OAKLAND	California	276.802									203.008
2018	212350000	OAKLAND	California	LOS ANGELES	California	528.474									188.685
2018	212350000	LOS ANGELES	California	OAKLAND	California	234.217									184.639
2018	212350000	OAKLAND	California	LOS ANGELES	California	515.605									179.408
2018	212350000	LOS ANGELES	California	OAKLAND	California	221.171									175.417
2018	212350000	OAKLAND	California	LOS ANGELES	California	570.349									193.489
2018	212350000	LOS ANGELES	California	OAKLAND	California	232.954									186.864
2018	212351000	LOS ANGELES	California	OAKLAND	California	217.356									160.689
2018	212351000	OAKLAND	California	LOS ANGELES	California	485.604									169.587	11.7372
2018	212351000	LOS ANGELES	California	OAKLAND	California	242.839									189.159
2018	212351000	OAKLAND	California	LOS ANGELES	California	359.655									183.694	13.5518
2018	212351000	LOS ANGELES	California	OAKLAND	California	369.872									331.347
2018	212351000	OAKLAND	California	LOS ANGELES	California	415.552									178.585
2018	212351000	LOS ANGELES	California	OAKLAND	California	209.74									196.377
2018	212351000	OAKLAND	California	LOS ANGELES	California	567.196									166.861
2018	212351000	LOS ANGELES	California	LOS ANGELES	California	88.5476									88.5476
2018	212351000	LOS ANGELES	California	OAKLAND	California	200.608									186.142
2018	212351000	OAKLAND	California	LOS ANGELES	California	904.175									185.579
2018	212351000	LOS ANGELES	California	OAKLAND	California	220.84									206.133
2018	212351000	OAKLAND	California	LOS ANGELES	California	499.618									185.933
2018	212351000	LOS ANGELES	California	OAKLAND	California	351.965									314.512
2018	212351000	OAKLAND	California	LOS ANGELES	California	775.226									326.089	14.7228
2018	212351000	LOS ANGELES	California	OAKLAND	California	233.76									219.597
2018	212353000	LOS ANGELES	California	OAKLAND	California	243.29									211.052
2018	212353000	OAKLAND	California	LOS ANGELES	California	437.259									212.04	14.0895
2018	212353000	LOS ANGELES	California	OAKLAND	California	290.863									261.54
2018	212353000	OAKLAND	California	LOS ANGELES	California	566.903									223.812
2018	212353000	LOS ANGELES	California	OAKLAND	California	251.774									221.558
2018	212353000	OAKLAND	California	LOS ANGELES	California	546.151									212.596
2018	212353000	LOS ANGELES	California	OAKLAND	California	236.145									200.857
2018	212353000	OAKLAND	California	LOS ANGELES	California	580.184									171.762
2018	212353000	LOS ANGELES	California	OAKLAND	California	222.59									195.399
2018	212353000	OAKLAND	California	LOS ANGELES	California	552.166									189.352	20.6888
2018	212353000	LOS ANGELES	California	OAKLAND	California	295.859									251.661
2018	212353000	OAKLAND	California	LOS ANGELES	California	552.626									185.264
2018	212353000	LOS ANGELES	California	OAKLAND	California	243.567									212.199
2018	212363000	NEW ORLEANS	Louisiana	NEW ORLEANS	Louisiana	1020.69												240.786
2018	212363000	NEW ORLEANS	Louisiana	NEW ORLEANS	Louisiana	233.615												153.651
2018	212363000	NEW ORLEANS	Louisiana	NEW ORLEANS	Louisiana	93.5374												93.5374
2018	212363000	NEW ORLEANS	Louisiana	NEW ORLEANS	Louisiana	524.153												220.205
2018	212363000	NEW ORLEANS	Louisiana	NEW ORLEANS	Louisiana	62.265												62.265
2018	212363000	NEW ORLEANS	Louisiana	NORFOLK	Virginia	1027.76					35.7413	0.269138						81.4177
2018	212363000	NORFOLK	Virginia	HOPEWELL	Virginia	123.417					123.417
2018	212363000	HOPEWELL	Virginia	NORFOLK	Virginia	112.83					112.83
2018	212363000	NORFOLK	Virginia	NORFOLK	Virginia	737.996					68.1669	0.852016
2018	212363000	NORFOLK	Virginia	HOPEWELL	Virginia	101.092					101.092
2018	212363000	HOPEWELL	Virginia	NORFOLK	Virginia	597.631					167.435	0.730125
2018	212363000	NORFOLK	Virginia	HOPEWELL	Virginia	98.9647					98.9647
2018	212363000	HOPEWELL	Virginia	NEW ORLEANS	Louisiana	660.964					125.561	0.507406						69.6864
2018	212363000	NEW ORLEANS	Louisiana	NEW ORLEANS	Louisiana	657.245												256.273
2018	212363000	NEW ORLEANS	Louisiana	WELCOME	Louisiana	148.212												148.212
2018	212363000	WELCOME	Louisiana	HOUSTON	Texas	257.504												89.3825	91.237
2018	212363000	HOUSTON	Texas	NEW ORLEANS	Louisiana	534.209												70.4861	87.4948
2018	212363000	NEW ORLEANS	Louisiana	NEW ORLEANS	Louisiana	286.049												199.931
2018	212363000	NEW ORLEANS	Louisiana	NEW ORLEANS	Louisiana	156.443												156.443
2018	212363000	NEW ORLEANS	Louisiana	NEW ORLEANS	Louisiana	79.2942												79.2942
2018	212363000	NEW ORLEANS	Louisiana	NEW ORLEANS	Louisiana	338.86												156.938
2018	212363000	NEW ORLEANS	Louisiana	NEW ORLEANS	Louisiana	72.9877												72.9877
2018	212363000	NEW ORLEANS	Louisiana	NEW ORLEANS	Louisiana	56.7196												56.7196
2018	212363000	NEW ORLEANS	Louisiana	SOUTHWEST PASS	Louisiana	204.003												96.2917
2018	212363000	SOUTHWEST PASS	Louisiana	NEW ORLEANS	Louisiana	97.2716												97.2716
2018	212370000	PANAMA CITY	Florida	PANAMA CITY	Florida	174.787																		74.7812
2018	212370000	PANAMA CITY	Florida	PANAMA CITY	Florida	238.586																		95.5397
2018	212370000	PANAMA CITY	Florida	PANAMA CITY	Florida	289.593																		99.4895
2018	212370000	PANAMA CITY	Florida	PANAMA CITY	Florida	345.078																		98.9465
2018	212370000	PANAMA CITY	Florida	PANAMA CITY	Florida	243.994																		89.9495
2018	212370000	PANAMA CITY	Florida	PANAMA CITY	Florida	265.924																		88.5285
2018	212370000	PANAMA CITY	Florida	PANAMA CITY	Florida	322.622																		88.5653
2018	212370000	PANAMA CITY	Florida	PANAMA CITY	Florida	289.015																		101.654
2018	212370000	PANAMA CITY	Florida	PANAMA CITY	Florida	237.456																		104.026
2018	212370000	PANAMA CITY	Florida	PANAMA CITY	Florida	204.548																		82.4167
2018	212370000	PANAMA CITY	Florida	PANAMA CITY	Florida	388.372																		50.148
2018	212370000	PANAMA CITY	Florida	TAMPA	Florida	59.6968																		44.0327
2018	212370000	TAMPA	Florida	PANAMA CITY	Florida	355.063																		76.8085
2018	212370000	PANAMA CITY	Florida	PANAMA CITY	Florida	273.374																		94.0392
2018	212370000	PANAMA CITY	Florida	PANAMA CITY	Florida	420.02																		90.0494
2018	212370000	PANAMA CITY	Florida	PANAMA CITY	Florida	379.615																		78.9625
2018	212370000	PANAMA CITY	Florida	PANAMA CITY	Florida	346.529																		82.0457
2018	212370000	PANAMA CITY	Florida	PANAMA CITY	Florida	269.447																		94.7595
2018	212370000	PANAMA CITY	Florida	PANAMA CITY	Florida	294.555																		93.6095
2018	212370000	PANAMA CITY	Florida	PANAMA CITY	Florida	444.738																		94.5109
2018	212370000	PANAMA CITY	Florida	PANAMA CITY	Florida	310.466																		96.39
2018	212370000	PANAMA CITY	Florida	PANAMA CITY	Florida	259.689																		83.4233
2018	212370000	PANAMA CITY	Florida	PANAMA CITY	Florida	291.488																		83.2857
2018	212370000	PANAMA CITY	Florida	PANAMA CITY	Florida	258.994																		94.8666
2018	212370000	PANAMA CITY	Florida	PANAMA CITY	Florida	291.787																		77.9619
2018	212370000	PANAMA CITY	Florida	TAMPA	Florida	421.892																		79.4886
2018	212370000	TAMPA	Florida	TAMPA	Florida	254.112																		69.4874
2018	212370000	TAMPA	Florida	TAMPA	Florida	128.006																		67.9739
2018	212370000	TAMPA	Florida	TAMPA	Florida	197.237																		62.8183
2018	212370000	TAMPA	Florida	TAMPA	Florida	257.811																		65.3826
2018	212370000	TAMPA	Florida	TAMPA	Florida	159.976																		61.5609
2018	212370000	TAMPA	Florida	TAMPA	Florida	161.65																		63.0334
2018	212370000	TAMPA	Florida	PANAMA CITY	Florida	216.99																		58.366
2018	212370000	PANAMA CITY	Florida	PANAMA CITY	Florida	246.776																		84.014
2018	212370000	PANAMA CITY	Florida	FAIRHOPE	Alabama	503.066																		64.0586		374.438
2018	212370000	FAIRHOPE	Alabama	PANAMA CITY	Florida	436.492																		31.7213		362.463
2018	212370000	PANAMA CITY	Florida	PANAMA CITY	Florida	48.1259																		48.1259
2018	212370000	PANAMA CITY	Florida	PANAMA CITY	Florida	243.851																		88.5677
2018	212370000	PANAMA CITY	Florida	PANAMA CITY	Florida	238.57																		62.464
2018	212370000	PANAMA CITY	Florida	LAKEWOOD YACHT CLUB	Texas	324.337													35.6834					18.7266
2018	212370000	LAKEWOOD YACHT CLUB	Texas	BOLIVAR	Texas	27.8792													27.8792
2018	212370000	BOLIVAR	Texas	BOLIVAR	Texas	9.54902													9.54902
2018	212370000	BOLIVAR	Texas	TAMPA	Florida	483.154													13.5658					85.1115
2018	212370000	TAMPA	Florida	PANAMA CITY	Florida	186.576																		99.3301
2018	212370000	PANAMA CITY	Florida	BOLIVAR	Texas	260.688													13.7094					30.9566
2018	212370000	BOLIVAR	Texas	LAKEWOOD YACHT CLUB	Texas	37.8369													37.8369
2018	212370000	LAKEWOOD YACHT CLUB	Texas	PANAMA CITY	Florida	410.605													30.7155					30.4328
2018	212370000	PANAMA CITY	Florida	PANAMA CITY	Florida	186.391																		45.975
2018	212370000	PANAMA CITY	Florida	PANAMA CITY	Florida	16.2945																		16.2945
2018	212370000	PANAMA CITY	Florida	LAKEWOOD YACHT CLUB	Texas	284.04													41.1609					21.7234
2018	212370000	LAKEWOOD YACHT CLUB	Texas	PANAMA CITY	Florida	264.375													30.0156					34.0718
2018	212370000	PANAMA CITY	Florida	PANAMA CITY	Florida	202.912																		71.0801
2018	212370000	PANAMA CITY	Florida	PANAMA CITY	Florida	290.504																		72.808
2018	212370000	PANAMA CITY	Florida	PANAMA CITY	Florida	152.747																		73.7139
2018	212370000	PANAMA CITY	Florida	PANAMA CITY	Florida	406.258																		68.0366
2018	212370000	PANAMA CITY	Florida	PANAMA CITY	Florida	215.139																		77.1195
2018	212372000	ARANSAS PASS	Texas	CORPUS CHRISTI	Texas	59.9251													59.9251
2018	212372000	CORPUS CHRISTI	Texas	OGDENSBURG	New York	1110.4													59.2558	318.049
2018	212372000	OGDENSBURG	New York	NEW ORLEANS	Louisiana	690.447												157.044		84.4857
2018	212372000	NEW ORLEANS	Louisiana	NEW ORLEANS	Louisiana	109.039												109.039
2018	212416000	NEW YORK	New Jersey	NORFOLK	Virginia	276.341		51.537			43.6418									25.4467
2018	212416000	NORFOLK	Virginia	SAVANNAH	Georgia	380.724					37.1163		37.0612	7.51197
2018	212416000	SAVANNAH	Georgia	MIAMI	Florida	253.408							28.4456	7.51197										76.9827
2018	212416000	MIAMI	Florida	NEW YORK	New Jersey	235.467		11.7453												80.0091				19.7742
2018	212416000	NEW YORK	New Jersey	NORFOLK	Virginia	310.922		43.2065			42.587									26.6907
2018	212416000	NORFOLK	Virginia	SAVANNAH	Georgia	281.482					41.7084		36.4811	13.1507
2018	212416000	SAVANNAH	Georgia	MIAMI	Florida	198.251							33.4714	13.1507										63.1841
2018	212416000	MIAMI	Florida	NEW YORK	New Jersey	154.43		14.4159												69.6166				26.5334
2018	212416000	NEW YORK	New Jersey	NORFOLK	Virginia	178.436		32.2879			41.9625									27.396
2018	212416000	NORFOLK	Virginia	SAVANNAH	Georgia	293.506					39.1057		42.438	11.8372
2018	212416000	SAVANNAH	Georgia	MIAMI	Florida	216.77							32.8174	11.8372										66.4635
2018	212416000	MIAMI	Florida	CHARLESTON	South Carolina	221.056							35.8686											24.3752
2018	212416000	CHARLESTON	South Carolina	SAVANNAH	Georgia	95.8791							67.1223	8.56332
2018	212416000	SAVANNAH	Georgia	MIAMI	Florida	200.544							27.1388	8.56332										69.7036
2018	212416000	MIAMI	Florida	NEW YORK	New Jersey	425.676		11.3035												30.0344				28.5469
2018	212439000	NEW ORLEANS	Louisiana	WELCOME	Louisiana	133.485												133.485
2018	212439000	WELCOME	Louisiana	WELCOME	Louisiana	166.733												166.733
2018	212439000	WELCOME	Louisiana	WELCOME	Louisiana	605.538												345.788
2018	212439000	WELCOME	Louisiana	WELCOME	Louisiana	103.156												103.156
2018	212439000	WELCOME	Louisiana	TAMPA	Florida	477.277												112.055						116.107
2018	212439000	TAMPA	Florida	VENICE	Louisiana	195.037												17.1906						81.775
2018	212439000	VENICE	Louisiana	LUTCHER	Louisiana	326.295												257.597
2018	212439000	LUTCHER	Louisiana	GULF SHORES	Alabama	638.805												265.613								21.6167
2018	212439000	GULF SHORES	Alabama	FAIRHOPE	Alabama	198.876																				198.876
2018	212439000	FAIRHOPE	Alabama	TAMPA	Florida	554.406																		93.6024		184.609
2018	212439000	TAMPA	Florida	LUTCHER	Louisiana	389.68												139.526						83.3078
2018	212439000	LUTCHER	Louisiana	NEW ORLEANS	Louisiana	64.0486												64.0486
2018	212439000	NEW ORLEANS	Louisiana	NEW ORLEANS	Louisiana	216.335												173.498
2018	212439000	NEW ORLEANS	Louisiana	NEW ORLEANS	Louisiana	70.3395												70.3395
2018	212439000	NEW ORLEANS	Louisiana	WELCOME	Louisiana	99.5364												99.5364
2018	212439000	WELCOME	Louisiana	TAMPA	Florida	316.258												123.35						99.6535
2018	212439000	TAMPA	Florida	WELCOME	Louisiana	433.74												135.422						92.3374
2018	212439000	WELCOME	Louisiana	WELCOME	Louisiana	73.6103												73.6103
2018	212450000	WELCOME	Louisiana	SOUTHWEST PASS	Louisiana	298.833												298.833
2018	212450000	SOUTHWEST PASS	Louisiana	LAKE CHARLES	Louisiana	418.157												394.654
2018	212450000	LAKE CHARLES	Louisiana	SOUTHWEST PASS	Louisiana	243.814												98.7476
2018	212450000	SOUTHWEST PASS	Louisiana	NEW ORLEANS	Louisiana	198.62												198.62
2018	212450000	NEW ORLEANS	Louisiana	WELCOME	Louisiana	230.167												230.167
2018	212450000	WELCOME	Louisiana	CAPE VINCENT	New York	475.302												112.396		128.344
2018	212450000	CAPE VINCENT	New York	LONGVIEW	Washington	2416.37											111.169			665.863
2018	212452000	ASTORIA	Oregon	ASTORIA	Oregon	53.8937											2.19377								51.6999
2018	212452000	ASTORIA	Oregon	LONGVIEW	Washington	117.476											73.9268								43.5493
2018	212460000	ASTORIA	Oregon	LONGVIEW	Washington	99.4747											61.8853								37.5895
2018	212482000	ASTORIA	Oregon	LONGVIEW	Washington	65.7193											49.5977								16.1216
2018	212482000	LONGVIEW	Washington	LONGVIEW	Washington	33.2174											33.2174
2018	212484000	NORFOLK	Virginia	CAPE CHARLES TOWN	Virginia	207.39					207.39
2018	212484000	CAPE CHARLES TOWN	Virginia	NORFOLK	Virginia	222.133					222.133
2018	212510000	CAPE CHARLES TOWN	Virginia	NORFOLK	Virginia	220.405					220.405
2018	212529000	DUTCH HARBOR	Alaska	KODIAK	Alaska	150.801										71.4797
2018	212529000	KODIAK	Alaska	DUTCH HARBOR	Alaska	242.825										81.3422
2018	212529000	DUTCH HARBOR	Alaska	DUTCH HARBOR	Alaska	102.856										40.7476
2018	212533000	NEW ORLEANS	Louisiana	NEW ORLEANS	Louisiana	343.201												343.201
2018	212533000	NEW ORLEANS	Louisiana	ROCHE HARBOR	Washington	389.192											185.635	103.492
2018	212555000	ASTORIA	Oregon	ASTORIA	Oregon	30.2892											1.79143								28.4977
2018	212555000	ASTORIA	Oregon	ASTORIA	Oregon	30.2802											2.39494								27.8853
2018	212555000	ASTORIA	Oregon	ASTORIA	Oregon	31.3679											2.80906								28.5589
2018	212555000	ASTORIA	Oregon	ASTORIA	Oregon	17.1232											1.34314								15.7801
2018	212555000	ASTORIA	Oregon	LONGVIEW	Washington	245.822											244.628								1.19485
2018	212555000	LONGVIEW	Washington	PORTLAND	Oregon	247.312											242.868								4.44372
2018	212566000	SOUTHWEST PASS	Louisiana	VENICE	Louisiana	65.5507												65.5507
2018	212566000	VENICE	Louisiana	NEW ORLEANS	Louisiana	162.124												162.124
2018	212566000	NEW ORLEANS	Louisiana	WELCOME	Louisiana	246.211												246.211
2018	212566000	WELCOME	Louisiana	WELCOME	Louisiana	110.094												110.094
2018	212566000	WELCOME	Louisiana	LUTCHER	Louisiana	45.2756												45.2756
2018	212566000	LUTCHER	Louisiana	ASTORIA	Oregon	748.658										53.175	20.2847	91.0397							248.013
2018	212566000	ASTORIA	Oregon	LONGVIEW	Washington	310.95											63.054								247.896
2018	212566000	LONGVIEW	Washington	WELCOME	Louisiana	1373.34										30.1991	79.1048	116.913							0.152447
2018	212566000	WELCOME	Louisiana	WELCOME	Louisiana	106.442												106.442
2018	212566000	WELCOME	Louisiana	GOOD HOPE	Louisiana	225.429												225.429
2018	212566000	GOOD HOPE	Louisiana	LUTCHER	Louisiana	180.407												180.407
2018	212566000	LUTCHER	Louisiana	NEW ORLEANS	Louisiana	66.7275												66.7275
2018	212566000	NEW ORLEANS	Louisiana	NEW ORLEANS	Louisiana	930.468												172.294
2018	212566000	NEW ORLEANS	Louisiana	LUTCHER	Louisiana	111.262												111.262
2018	212583000	NEW ORLEANS	Louisiana	WELCOME	Louisiana	170.666												170.666
2018	212643000	NEW ORLEANS	Louisiana	NEW ORLEANS	Louisiana	33.8594												33.8594
2018	212643000	NEW ORLEANS	Louisiana	HOPEWELL	Virginia	449.554					104.626	0.116276						79.5922
2018	212643000	HOPEWELL	Virginia	NORFOLK	Virginia	618.78					156.701	4.14173
2018	212643000	NORFOLK	Virginia	HOPEWELL	Virginia	131.402					131.402
2018	212643000	HOPEWELL	Virginia	NORFOLK	Virginia	115.838					115.838
2018	212643000	NORFOLK	Virginia	SHELTER COVE HILTON	South Carolina	1025.96					39.2903	4.53643	461.558
2018	212643000	SHELTER COVE HILTON	South Carolina	SAVANNAH	Georgia	492.698							477.916	14.7814
2018	212643000	SAVANNAH	Georgia	SHELTER COVE HILTON	South Carolina	75.0343							60.2529	14.7814
2018	212643000	SHELTER COVE HILTON	South Carolina	SAVANNAH	Georgia	142.582							62.629	79.9529
2018	212643000	SAVANNAH	Georgia	NORFOLK	Virginia	661.42					363.411		29.3666	79.9529
2018	212643000	NORFOLK	Virginia	NORFOLK	Virginia	358.748					358.748
2018	212684000	NEW ORLEANS	Louisiana	LUTCHER	Louisiana	311.848												311.848
2018	212684000	LUTCHER	Louisiana	NORFOLK	Virginia	533.588					52.8686							165.265
2018	212684000	NORFOLK	Virginia	NORFOLK	Virginia	45.5519					45.5519
2018	212714000	LOS ANGELES	California	OAKLAND	California	226.383									206.539
2018	212714000	OAKLAND	California	LOS ANGELES	California	734.505									134.154	2.72108
2018	212714000	LOS ANGELES	California	OAKLAND	California	207.629									188.717
2018	212715000	POINT COMFORT	Texas	LUTCHER	Louisiana	505.613												180.144	147.007
2018	212715000	LUTCHER	Louisiana	WELCOME	Louisiana	133.369												133.369
2018	212715000	WELCOME	Louisiana	WELCOME	Louisiana	50.3944												50.3944
2018	212715000	WELCOME	Louisiana	WELCOME	Louisiana	214.046												214.046
2018	212715000	WELCOME	Louisiana	LOS ANGELES	California	1194.38									118.765			314.748
2018	212715000	LOS ANGELES	California	LOS ANGELES	California	32.4666									32.4666
2018	212715000	LOS ANGELES	California	LOS ANGELES	California	11.3452									11.3452
2018	212715000	LOS ANGELES	California	LOS ANGELES	California	12.505									12.505
2018	212715000	LOS ANGELES	California	LOS ANGELES	California	13.7608									13.7608
2018	212715000	LOS ANGELES	California	LOS ANGELES	California	39.7156									39.7156
2018	212715000	LOS ANGELES	California	LOS ANGELES	California	34.2523									34.2523
2018	212715000	LOS ANGELES	California	LOS ANGELES	California	45.0017									45.0017
2018	212715000	LOS ANGELES	California	HOUSTON	Texas	546.807									61.2505				93.43
2018	212715000	HOUSTON	Texas	NEW ORLEANS	Louisiana	323.307												102.552	69.4863
2018	212728000	PAULSBORO	New Jersey	BRUNSWICK	Georgia	722.851	6.4004	80.6052	19.1445					261.27
2018	212728000	BRUNSWICK	Georgia	BRUNSWICK	Georgia	539.696								366.239
2018	212728000	BRUNSWICK	Georgia	SOUTHPORT	North Carolina	260.163						18.741		112.471
2018	212728000	SOUTHPORT	North Carolina	SOUTHPORT	North Carolina	13.2323						13.2323
2018	212728000	SOUTHPORT	North Carolina	SOUTHPORT	North Carolina	49.656						49.656
2018	212728000	SOUTHPORT	North Carolina	SUNNY POINT	North Carolina	72.5174						72.5174
2018	212728000	SUNNY POINT	North Carolina	SAVANNAH	Georgia	214.306						45.2637	43.3911	17.6961
2018	212728000	SAVANNAH	Georgia	TAMPA	Florida	609.832							24.3455	17.6961										184.652
2018	212728000	TAMPA	Florida	NEW ORLEANS	Louisiana	336.828												90.149						65.5605
2018	212728000	NEW ORLEANS	Louisiana	NEW ORLEANS	Louisiana	82.6993												82.6993
2018	212728000	NEW ORLEANS	Louisiana	SOUTHWEST PASS	Louisiana	149.983												149.983
2018	212735000	GALVESTON	Texas	MOREHEAD CITY	North Carolina	1047.36						92.2366							32.823	396.209
2018	212735000	MOREHEAD CITY	North Carolina	MOREHEAD CITY	North Carolina	127.124						127.124
2018	212735000	MOREHEAD CITY	North Carolina	MOREHEAD CITY	North Carolina	49.1269						49.1269
2018	212735000	MOREHEAD CITY	North Carolina	MOREHEAD CITY	North Carolina	11.5624						11.5624
2018	212735000	MOREHEAD CITY	North Carolina	MOREHEAD CITY	North Carolina	9.77171						9.77171
2018	212735000	MOREHEAD CITY	North Carolina	MOREHEAD CITY	North Carolina	123.406						123.406
2018	212735000	POINT BREEZE CAMP	New York	YOUNGSTOWN	New York	38.3024														38.3024
2018	212773000	CAPE VINCENT	New York	YOUNGSTOWN	New York	422.11														132.602
2018	212773000	YOUNGSTOWN	New York	DULUTH SUPERIOR	Minnesota	460.145			17.36											47.8829	42.0987	314.486	32.8014
2018	212773000	DULUTH SUPERIOR	Minnesota	OGDENSBURG	New York	700.855			18.0168											196.382	44.4891	330.672	100.116
2018	212773000	OGDENSBURG	New York	OGDENSBURG	New York	17.9971														17.9971
2018	212773000	OGDENSBURG	New York	YOUNGSTOWN	New York	737.692														368.263
2018	212773000	YOUNGSTOWN	New York	YOUNGSTOWN	New York	22.5722														22.5722
2018	212773000	YOUNGSTOWN	New York	POINT BREEZE CAMP	New York	39.823														39.823
2018	212773000	POINT BREEZE CAMP	New York	TOLEDO	Ohio	185.513			16.9748											29.5724	90.7324	48.2337
2018	212773000	TOLEDO	Ohio	POINT BREEZE CAMP	New York	174.935			17.7041											33.7947	91.8967	31.5396
2018	212773000	POINT BREEZE CAMP	New York	POINT BREEZE CAMP	New York	27.9856														27.9856
2018	212773000	POINT BREEZE CAMP	New York	YOUNGSTOWN	New York	37.7454														37.7454
2018	212773000	YOUNGSTOWN	New York	CAPE VINCENT	New York	93.7798														93.7798
2018	212773000	CAPE VINCENT	New York	YOUNGSTOWN	New York	432.463														347.185
2018	212773000	YOUNGSTOWN	New York	POINT BREEZE CAMP	New York	39.4393														39.4393
2018	212773000	POINT BREEZE CAMP	New York	ASHTABULA	Ohio	127.75			26.1385											41.0395	60.5724
2018	212773000	ASHTABULA	Ohio	DULUTH SUPERIOR	Minnesota	515.077			5.32394												101.82	327.514	78.2536
2018	212773000	DULUTH SUPERIOR	Minnesota	DULUTH SUPERIOR	Minnesota	59.5873																	59.5873
2018	212773000	DULUTH SUPERIOR	Minnesota	DRUMMOND ISLAND	Michigan	261.089																158.257	102.831
2018	212773000	DRUMMOND ISLAND	Michigan	YOUNGSTOWN	New York	295.106			18.0954											68.2153	45.2654	163.53
2018	212773000	YOUNGSTOWN	New York	CLEVELAND	Ohio	700.024			17.3173											512.842	84.8356
2018	212773000	CLEVELAND	Ohio	MILWAUKEE	Wisconsin	375.364															80.4342	271.342											23.5877
2018	212773000	MILWAUKEE	Wisconsin	MILWAUKEE	Wisconsin	11.6109																											11.6109
2018	212773000	MILWAUKEE	Wisconsin	MILWAUKEE	Wisconsin	64.4967																											64.4967
2018	212773000	MILWAUKEE	Wisconsin	BURNS HARBOR	Indiana	135.216																38.8385											74.7416	21.6355
2018	212773000	BURNS HARBOR	Indiana	DRUMMOND ISLAND	Michigan	194.721																173.085												21.6355
2018	212773000	DRUMMOND ISLAND	Michigan	DULUTH SUPERIOR	Minnesota	290.941																158.891	132.05
2018	212773000	DULUTH SUPERIOR	Minnesota	POINT BREEZE CAMP	New York	534.311			19.5736											29.8728	49.6185	339.517	95.7299
2018	212773000	POINT BREEZE CAMP	New York	YOUNGSTOWN	New York	42.208														41.2257
2018	212773000	YOUNGSTOWN	New York	BARNHART ISLAND	New York	212.467														181.755
2018	212790000	SAVANNAH	Georgia	CHARLESTON	South Carolina	155.449							69.4365	17.1329
2018	212790000	CHARLESTON	South Carolina	SOUTHPORT	North Carolina	111.122						25.0955	31.2181
2018	212790000	SOUTHPORT	North Carolina	SUNNY POINT	North Carolina	35.8679						35.8679
2018	212790000	SUNNY POINT	North Carolina	JACKSONVILLE	Florida	260.953						46.0973	1.11089	3.84227										15.5788
2018	212790000	JACKSONVILLE	Florida	JACKSONVILLE	Florida	34.6323								15.1165										19.5158
2018	212790000	JACKSONVILLE	Florida	SAVANNAH	Georgia	468.329							32.8756	22.2262										27.0967
2018	212790000	SAVANNAH	Georgia	CHARLESTON	South Carolina	141.076							72.5237	9.38962
2018	212790000	CHARLESTON	South Carolina	SUNNY POINT	North Carolina	105.049						37.514	50.5733
2018	212790000	SUNNY POINT	North Carolina	JACKSONVILLE	Florida	213.149						43.0756		11.4628										24.5269
2018	212790000	JACKSONVILLE	Florida	SAVANNAH	Georgia	1169.7							31.5452	24.1356										16.1365
2018	212790000	SAVANNAH	Georgia	ISLE OF PALMS	South Carolina	74.1692							44.6594	13.5245
2018	212790000	ISLE OF PALMS	South Carolina	CHARLESTON	South Carolina	36.46							30.1555
2018	212790000	CHARLESTON	South Carolina	SUNNY POINT	North Carolina	117.12						41.3655	29.8711
2018	212790000	SUNNY POINT	North Carolina	JACKSONVILLE	Florida	193.794						46.9613		12.2906										23.7171
2018	212790000	JACKSONVILLE	Florida	SAVANNAH	Georgia	1184.3							68.1512	28.1726										20.8885
2018	212790000	SAVANNAH	Georgia	CHARLESTON	South Carolina	156.237							65.9101	14.1871
2018	212790000	CHARLESTON	South Carolina	SUNNY POINT	North Carolina	126.59						40.0352	30.5243
2018	212790000	SUNNY POINT	North Carolina	JACKSONVILLE	Florida	224.503						47.0087		3.91781										20.7597
2018	212790000	JACKSONVILLE	Florida	JACKSONVILLE	Florida	36.0877								17.4704										18.6173
2018	212797000	CLEVELAND	Ohio	DETROIT	Michigan	81.355															71.3082	10.0468
2018	212797000	MACKINAW CITY	Michigan	MACKINAW CITY	Michigan	39.373																39.373
2018	212797000	MACKINAW CITY	Michigan	MACKINAW CITY	Michigan	23.7615																23.7615
2018	212797000	MACKINAW CITY	Michigan	BURNS HARBOR	Indiana	205.919																120.894											53.4786	31.5464
2018	212797000	BURNS HARBOR	Indiana	MILWAUKEE	Wisconsin	113.979																34.21											48.2226	31.5464
2018	212797000	MILWAUKEE	Wisconsin	MILWAUKEE	Wisconsin	123.493																											123.493
2018	212797000	MILWAUKEE	Wisconsin	YOUNGSTOWN	New York	500.736			17.2187											64.3961	43.5041	269.645											105.971
2018	212797000	YOUNGSTOWN	New York	YOUNGSTOWN	New York	528.919														448.233
2018	212797000	YOUNGSTOWN	New York	CLEVELAND	Ohio	133.829			17.8547											56.9081	59.0664
2018	212797000	BURNS HARBOR	Indiana	MILWAUKEE	Wisconsin	297.12																33.7159											197.288	66.1153
2018	212797000	MILWAUKEE	Wisconsin	OGDENSBURG	New York	1017.34			17.3708											405.753	42.2237	268.893											185.283
2018	212797000	OGDENSBURG	New York	YOUNGSTOWN	New York	170.751														170.751
2018	212797000	YOUNGSTOWN	New York	DULUTH SUPERIOR	Minnesota	516.842			18.0183											50.5188	43.7777	304.593	99.9346
2018	212797000	DULUTH SUPERIOR	Minnesota	YOUNGSTOWN	New York	587.965			17.1739											82.8519	43.2011	335.981	108.757
2018	212797000	YOUNGSTOWN	New York	BARNHART ISLAND	New York	372.199														265.735
2018	212797000	BARNHART ISLAND	New York	YOUNGSTOWN	New York	180.737														180.737
2018	212797000	YOUNGSTOWN	New York	CLEVELAND	Ohio	153.332			18.6653											65.3568	69.3096
2018	212797000	CLEVELAND	Ohio	BURNS HARBOR	Indiana	444.428															64.8773	321.498												58.053
2018	212797000	BURNS HARBOR	Indiana	MILWAUKEE	Wisconsin	143.125																27.3335											57.7387	58.053
2018	212836000	NEW ORLEANS	Louisiana	WELCOME	Louisiana	244.942												244.942
2018	212836000	WELCOME	Louisiana	LUTCHER	Louisiana	120.904												120.904
2018	212836000	LUTCHER	Louisiana	BARNHART ISLAND	New York	635.911												62.5386		57.7686
2018	212836000	BARNHART ISLAND	New York	YOUNGSTOWN	New York	181.11														181.11
2018	212836000	YOUNGSTOWN	New York	TOLEDO	Ohio	201.73			18.199											50.3215	101.205	32.0047
2018	212836000	TOLEDO	Ohio	CLEVELAND	Ohio	947.196			37.366											563.876	174.301	28.3193
2018	212836000	BURNS HARBOR	Indiana	MILWAUKEE	Wisconsin	136.057																29.626											45.4983	60.9323
2018	212836000	MILWAUKEE	Wisconsin	YOUNGSTOWN	New York	864.438			18.4612											48.8885	44.8773	621.054											31.8853
2018	212836000	YOUNGSTOWN	New York	YOUNGSTOWN	New York	8.00665														8.00665
2018	212836000	YOUNGSTOWN	New York	YOUNGSTOWN	New York	651.82														454.444
2018	212836000	YOUNGSTOWN	New York	YOUNGSTOWN	New York	1081.46			35.3531											116.145	89.5325	682.925
2018	212836000	YOUNGSTOWN	New York	YOUNGSTOWN	New York	19.656														19.656
2018	212891000	BOLIVAR	Texas	GALVESTON	Texas	71.3641													71.3641
2018	212891000	GALVESTON	Texas	NEW ORLEANS	Louisiana	539.01												116.49	71.6191
2018	212891000	NEW ORLEANS	Louisiana	NEW ORLEANS	Louisiana	171.393												171.393
2018	212891000	NEW ORLEANS	Louisiana	OGDENSBURG	New York	304.581												152.297		89.9161
2018	212891000	OGDENSBURG	New York	OGDENSBURG	New York	19.4033														19.4033
2018	212891000	OGDENSBURG	New York	YOUNGSTOWN	New York	403.598														163.75
2018	212891000	YOUNGSTOWN	New York	YOUNGSTOWN	New York	34.5493														34.5493
2018	212891000	YOUNGSTOWN	New York	TOLEDO	Ohio	315.752			17.8735											62.1	202.133	33.6459
2018	212891000	TOLEDO	Ohio	POINT BREEZE CAMP	New York	290.586			18.3483											35.5298	203.604	33.1037
2018	212891000	POINT BREEZE CAMP	New York	YOUNGSTOWN	New York	43.6689														43.6689
2018	212891000	YOUNGSTOWN	New York	FORT LAUDERDALE	Florida	451.644														222.088				35.1746
2018	212891000	FORT LAUDERDALE	Florida	FORT LAUDERDALE	Florida	81.4847																		81.4847
2018	212891000	FORT LAUDERDALE	Florida	FORT LAUDERDALE	Florida	78.7824																		78.7824
2018	212891000	FORT LAUDERDALE	Florida	FORT LAUDERDALE	Florida	34.6389																		34.6389
2018	212891000	FORT LAUDERDALE	Florida	HOUSTON	Texas	717.938													143.565					29.2195
2018	212891000	HOUSTON	Texas	GOOD HOPE	Louisiana	435.648												117.988	137.023
2018	212891000	GOOD HOPE	Louisiana	LUTCHER	Louisiana	49.2356												49.2356
2018	212891000	LUTCHER	Louisiana	NEW ORLEANS	Louisiana	300.28												186.857
2018	212891000	NEW ORLEANS	Louisiana	NEW ORLEANS	Louisiana	132.441												132.441
2018	212891000	NEW ORLEANS	Louisiana	NEW ORLEANS	Louisiana	93.6966												93.6966
2018	212891000	NEW ORLEANS	Louisiana	LUTCHER	Louisiana	415.03												314.463
2018	212891000	LUTCHER	Louisiana	MADEIRA BEACH	Florida	541.691												191.821						29.8819
2018	212891000	MADEIRA BEACH	Florida	TAMPA	Florida	94.17																		94.17
2018	212891000	TAMPA	Florida	TAMPA	Florida	60.0647																		60.0647
2018	212891000	TAMPA	Florida	YOUNGSTOWN	New York	905.117														248.581				40.7677
2018	212891000	YOUNGSTOWN	New York	POINT BREEZE CAMP	New York	36.9783														35.5722
2018	212891000	POINT BREEZE CAMP	New York	WADDINGTON	New York	1188.16			35.4824											272.093	87.4947	741.248
2018	212891000	WADDINGTON	New York	BARNHART ISLAND	New York	36.8274														36.8274
2018	212891000	BARNHART ISLAND	New York	NEW ORLEANS	Louisiana	508.514												84.3833		66.4876
[truncated: 426,965+ more rows]
