# Supplementary material for: Maritime Freight Carbon Emission in the U.S. using AIS data from 2018 to 2022
Source: Sci Data. 2024 May 25;11:542. doi: 10.1038/s41597-024-03391-0 (PMC11127944; doi:10.1038/s41597-024-03391-0)
Supplement: Supplementary file 2 — Table S2 [file 41597_2024_3391_MOESM2_ESM.xlsx]

## Sheet: 2018-2022 carbon transfer（tons）
Year	State	to_Delaware	to_New Jersey	to_Pennsylvania	to_Maryland	to_Virginia	to_North Carolina	to_South Carolina	to_Georgia	to_California	to_Alaska	to_Washington	to_Louisiana	to_Texas	to_New York	to_Ohio	to_Michigan	to_Minnesota	to_Florida	to_Oregon	to_Alabama	to_Mississippi	to_Maine	to_Hawaii	to_Massachusetts	to_Rhode Island	to_New Hampshire	to_Wisconsin	to_Indiana	to_Connecticut	to_Illinois	to_Kentucky	to_Missouri	to_Tennessee	to_Arkansas	to_Montana	to_North Dakota	to_South Dakota	to_Colorado	to_Kansas	to_Oklahoma	to_District of Columbia	to_Vermont
2018	Alabama	36.7224	236.912	434.522	580.59	1297.11	495.934	717.434	638.872	474.937	113.308	514.218	13841.9	8822.31	390.073				3476.61	120.609	69564.4	737.599	8.2888		34.9544	21.0912				10.6808	62.6184	49.348	42.5256	158.174	19.5416
2018	Alaska	5.2936	30.2952	77.376	0.1768			35.8072	36.5248	7445.66	90681	15976.2	38.272	93.4648					49.2752	161.647			65.1352	702.718			4.1184
2018	California	67.756	1344.67	498.68	999.638	1400.76	80.808	2533.1	1321.8	618855	11473.6	53859.6	6789.45	4794.51	1635.97				1166.6	5432.36	476.424	179.618	59.8208	10938.7	231.982	31.1792	3.2448			9.5056	31.4496	20.8208	19.5624	79.352	48.6304
2018	Connecticut	16.2552	693.69	768.56	219.17	307.59	52.8736	155.865	65.3016	33.5712	15.392	69.0248	872.778	415.927	3629.71				122.97		51.272	5.096	334.651		419.723	1062.83	70.3872			4784.24
2018	Delaware	12447	7217.69	5866.37	104.728	155.553	5.0648	24.44	46.6856	26.3952		67.028	1025.48	1281.98	180.617	12.0016	27.5496		309.774	26.6032	23.1608	36.348	51.7192	20.0304	90.9688	10.0672	0.7176			10.1296
2018	Florida	723.445	6647.23	5842.68	5931.33	8156.48	2569.14	11369.2	18347.4	1772.62	230.079	1092.41	31127.2	24673.3	5526.98	22.0792	108.43		365141	94.3384	5686.64	2184.03	328.234	186.794	920.213	424.684	107.754	8.2992	2.1112	87.308	157.716	64.0848	112.705	284.575	220.906
2018	Georgia	236.205	6714.47	1766.32	5687.39	11338.1	2150.11	46636.2	28476.7	3505.93	330.335	1318.23	4377.21	4634.78	7298.27	21.736	72.332		12249.3	28.704	1059.73	64.584	172.006	22.5264	227.094	162.958	27.3936			27.5392
2018	Hawaii	35.1208	42.1408	18.2208	16.1304	59.5816	0.0312	55.1096	36.4104	9034.84	857.085	45124.7	265.866	383.157	176.176				197.538	227.406	6.2608	14.3936	19.7392	66981.2	30.4512		0.7592
2018	Illinois			155.178									24.9392		1130.41	672.152	44950.8	5114.94										2328.92	226.512		2902.18
2018	Indiana			162.146									33.9872	23.3272	1067.19	589.347	52351.6	9228.77										3323.39	3383.57		210.205
2018	Kentucky									13.3744			259.22						170.331		0.78	358.769									294.029	136.115	188.812	472.659	333.164
2018	Louisiana	774.946	4446.16	3059.36	3097.91	6105.59	1350.94	3129.65	1871.11	4671.21	666.39	6599.34	756052	70471.5	7803.32	248.425	1178.62	25.5632	19918.2	1294.02	8877.1	1959.21	441.896	114.431	1035.15	478.733	105.123		17.3472	283.14	201.5	49.0256	146.484	309.951	371.831
2018	Maine	41.2672	295.485	268.258	341.786	372.226	112.07	97.0632	133.193	148.346	37.4816	332.01	383.406	483.246	777.14	54.08	352.789		219.752				12412.7	6.0944	1658.06	187.283	207.678			47.944
2018	Maryland	576.805	10357	5556.72	86361.7	32962.6	1042.14	4260.55	2878.32	888.701	113.651	955.874	3376.83	2150.66	6220.86	55.6296	23.2336		3153.89	28.652	455.395	43.5032	220.563	66.6224	1173.86	446.472	68.7128			88.2336
2018	Massachusetts	94.4424	1717.87	681.876	408.023	621.473	528.996	407.555	100.235	198.006	26.4888	145.413	1312.26	926.526	3030.36				297.305	11.596	3.4216		1927.93	16.4736	33038.7	519.511	1141.55			36.4416
2018	Michigan	4.8048	49.5248	3199.47				15.0488	29.5984			491.764	191.537	95.628	12743.7	13176.3	187013	16552.1	9.2456				11.1384					4152.93	462.405		759.356					599.31	501.519	1582.25
2018	Minnesota			2020.9								245.336	23.0776	14.248	7269.33	6774.87	155327	47561.6										4991.37	1735.94		932.828						167.17	791.128
2018	Mississippi	33.9144	199.378	56.576	69.8152	104.863	21.5904	92.3312	68.4944	401.731		86.6736	4583.06	4893.32	298.251				3651.96		8140.92	14457.4		28.5376	16.744	26.0936				6.9472	28.6312	15.6	28.2672	37.7416	36.8888
2018	New Hampshire	16.7752	236.704	154.617	76.2112	259.667	9.204	57.7928	42.8168		13.364	28.5168	225.098	77.168	449.093				95.784				1486.12		868.878	80.0176	2418.79			48.2144
2018	New Jersey	5134.46	115361	12515.3	9349.05	15538.9	753.688	10195.3	3618.95	2255.45	285.719	990.964	8382.52	10643.2	93320.9	45.812	105.799		7721.68	78.7072	242.351	166.93	235.508	53.4352	4109.88	1232.73	93.1736			369.356
2018	New York	88.556	12630.4	9323.46	685.662	1314.3	90.3864	1031.82	273.988	329.441	11.44	200.98	4241.98	2755.05	212206	20650.3	72223.9	4256.09	987.293	28.8496	186.42	70.0544	255.133	5.2312	640.765	467.345	62.9512	585.156	382.491	159.214	387.338
2018	North Carolina	321.734	1881.66	2073.1	1028.97	2290.53	24786.9	3092.8	1364.48	274.206	16.3488	210.579	2665.76	2821.31	802.63	11.336	173.295		2304.69	30.0248	287.768	11.9704	131.539		737.818	48.1104	6.0944			13.4576
2018	Ohio		28.444	3873.26	14.5496								84.0216	42.3176	13462.8	43777.2	49544.9	3943.88							2.288	10.816		576.306	119.465		177.289
2018	Oregon	5.0336	72.4568	25.9792	50.336	102.69	48.5056	29.328	24.9704	8663.19	2765.14	41230.1	1623.24	518.346	140.639				115.461	50475.7	138.476			328.245	26.4368	4.0872	0.7904
2018	Pennsylvania	8205.65	35721.6	59068.1	2813.63	4335.81	1852.86	2159.51	1049.43	521.612	77.8024	404.03	4600.84	4324.76	6035.39	435.594	894.223	61.308	6724.01	51.7816	500.75	37.3464	193.315	15.4856	1121.16	305.49	75.6184			326.997
2018	Rhode Island	14.0192	1188.73	670.041	1107.86	515.674	23.348	111.394	370.022	56.8256	6.4064	93.4856	896.002	1457.52	2877.57	9.7864			668.72	5.4288	49.4416	44.6888	432.869		8357.9	10113	128.731			221.302
2018	South Carolina	267.883	4549.07	1574.42	3960.34	9702.38	1521.96	60526.7	6272.65	2320.53	19.708	221.645	3711.61	3266.34	5427.31				7569.36	24.336	255.185	43.2536	79.248	32.8016	685.287	64.532	17.4512			20.176
2018	Tennessee												75.8576									22.256									14.612	3.4736	10.1504	16.4632	19.864
2018	Texas	2540.77	10765.6	5439.53	3277.45	5011.48	1664.33	4510.72	3000.84	6127.26	630.448	3366.73	175615	896201	9547.94	126.776	457.974	20.8	39434.8	328.214	9934.71	2989.3	476.705	742.581	1681.34	607.755	56.628		4.524	291.054
2018	Virginia	638.258	10636	3998.71	10228.2	166936	1861.44	13014.8	3502.27	1275.56	103.886	804.939	6739.13	2704.59	8315.46				5238.19	133.11	869.752	93.1736	220.511	72.9768	776.235	234.406	144.061			189.072
2018	Washington	176.457	329.441	183.55	617.885	824.054	160.025	427.034	410.062	37387.3	21042.2	315975	3424.55	1559.7	578.282		282.391		397.238	13599.8	223.33	40.7784	119.236	31372.9	103.418	21.424	2.2672	15.6936								299.655
2018	Wisconsin			216.05								245.877			1598.65	894.015	21604.5	1309.99	12.3864									9149.22	375.804		253.396					299.655		791.128
2019	Alabama	14.19	197.35	166.54	614.94	787.05	109.75	605.11	412.31	533.09	105.51	282	11206.2	9718.75	557.45				3504.94	57.29	70647.5	883.05	3.63	37.92	73.84	23.4	1.6			8.7	105.65	75.62	103.18	271.94	178.03
2019	Alaska	0.91	7.45	22.52			9.91		10.75	3816	81645.9	13940.8	40.8	139.87					34.51	143.65	8.97	6.95	38.33	625.79
2019	California	54.49	1098.75	414.8	285.61	627.68	65.92	2218.44	1238.46	601590	8461.52	42702.9	5452.1	4518.65	1538.74				1022.49	4187.46	464.56	157.05	30.6	8266.78	132.17	43.28	19.91			17.28
2019	Connecticut	7.76	434.19	286.44	198.46	330.8	27.38	41.95	41.89	63.91			936.12	992.73	3897.57				152.53		64.42	63.32	446.8		998	1304.36	40.74			8632.27
2019	Delaware	10885.3	8724.37	5268.85	37.17	42.25	60.79	49.27	14.58	82.43			557.29	877.82	277.75				474.86		15.33	30.78	18.88	18.57	168.06	47.56	29.27
2019	Florida	858.48	7465	5121.95	5596.31	6497.42	2299.73	9285.6	17228.6	1719.7	340.35	1242.26	25784.9	23158.3	6826.64				365840	184.36	4075.36	1939.32	146.16	94.57	1639.5	684.72	15.39			47.68	59.35	8.36	95.2	107.9	161.21
2019	Georgia	283.65	7866.62	1951.32	5559.24	11329.2	2432.7	42112.7	26376.6	3675.72	318.5	1291.46	2886.97	5307.87	7491.7	9.48	5.66		12644	31.44	613.98	39.51	50.88	14.88	561.24	96.33	22.56			51.89
2019	Hawaii	5.88	51.36	18.42	20.91	11.05	22.16	61.7	9.64	7591.41	635.19	2359.18	345.84	538.9	7.25				72.51	107.11	7.56			34495
2019	Illinois			154.72											776.27	930.12	38345.7	4628.62										2023.24	175.9		2858.66						84.25
2019	Indiana			137.09											702.99	647.4	40964.9	7288.49										2504.12	2571.72		146.6
2019	Kentucky												102.1						122.78		147.98	101.94									73.32	43.24	70.79	127.11	105.06
2019	Louisiana	452.29	3204.53	2754.01	2808.56	3649.14	1471.05	3031.4	1527.92	4123.04	640.72	3404.9	731860	62525.3	5937.61	64.09	248.27	15.4	21022.4	602.49	6817.81	1831.97	253.11	414.6	1380.58	344.4	313.19			271.62	83.51	11.17	57.37	127.43	96.71
2019	Maine	4.54	229.25	192.63	235.15	115.03	140.14	11.74	17.82	10.45	85.83	183.83	204.42	295.72	555.76				159.1				13495.4		1796.85	279.34	189			142.57
2019	Maryland	447.78	8369.93	4571.61	67669.8	29531.6	1213.19	3962.04	2991.96	375.46	130.44	725.62	2683.54	2087.85	5525.71				2834.31	40.92	683.79	38.97	238.19	20.15	1714.96	515.87	185.89			77.84
2019	Massachusetts	141.17	1827.53	1002.96	272.11	252.78	577.17	795.1	181.11	76.9	32.86	141.86	1470.66	526.19	2709.17				248.58	5.43	25.62	5.74	2413.13		30667.4	617.48	1263.14			1109.69
2019	Michigan		34.05	2900.87		9.05							56.96	51.86	13856.2	10592.4	161244	10690.4										3787.16	305.21		781.56
2019	Minnesota			2103.71									14.49		7094.34	6470.53	131719	45111.3										3346.12	1290.8		836.2						84.25
2019	Mississippi	120	223.5	89.01	66.73	82.5	19.27	80.47	50.52	309.6	10.11	128.58	4144.76	4413.01	297.7	11.67	5.52		2397.47	3.35	7020.82	16308.7	6.23		41.01	56.46	138.17			10.35	60.78	23.04	38.31	60.74	63.39
2019	New Hampshire	22.12	208.45	84.83	342.33	276.12	53.72	13.46	38.86	20.88		93.51	214.2	19.67	368.13				18.66		31.1	11.95	1458.1		1010.67	90.95	3021.66			27.42
2019	New Jersey	4641.89	108130	17763.2	12898.4	17039.2	979.59	11128.8	3535.23	2298.49	208.59	792.41	6644.83	11335	103121	62.67	159.2		6982.23	56.34	363.62	356.5	319.2	118.08	3397.29	998.01	124.88			272.44
2019	New York	74	11609.1	8429.61	769.15	1623.3	375.32	776.03	274.32	503.87	2.62	323.52	54287	3082.52	229382	19920.8	70972.4	4232.32	755.97	18.47	128.47	37.68	148.56		663.97	677.65	92.95	296.86	226.93	1124.59	206.44									1579.59	367.11
2019	North Carolina	368.58	1972.22	1980.38	1230.84	1842.6	22531.8	2871.17	1028.79	118.24	88.43	309.56	2480.73	2041.27	1107.45	29.12	5.53		2329.4	10.36	176.63	14.58	202.49	66.65	805.1	126.65	20.94			20.82
2019	Ohio			3618.53		6.77	28.49						36.97	26.12	10975.1	44676.6	49670.1	3679.01										333.75	128.77		203.11
2019	Oregon		129.51	15.25	56.92	184.59	35.11		33.28	6885.82	2163.41	33719.6	1295.67	514.54	151.6				170.12	54114.8	55.98	12.97		87.53	19.76	4.12	0.47
2019	Pennsylvania	6364.88	33681.4	47955.6	2662.59	3017.98	1991.27	1964.94	1340.37	418.76	22.79	274.26	3910.63	3276.08	4774.69	373.73	802.75	53.63	6164.68	5.55	216.67	69.07	173.98		2447.15	276.46	20.85	15.18		178.98	2.99
2019	Rhode Island	38.84	1620.1	705.58	1032.41	541.52	870.85	148.78	363.29	114.68	3.72	80.1	17725.8	800.24	3659.99				905.08	23.97	46.62	29.83	596.56		344216	9783.19	151.01			908.47									1374.21	302.35	7947.71
2019	South Carolina	250.85	4994.39	1400.22	3886.33	7109.24	1277.14	51868.6	5712.2	1990.24	30.71	282.31	4036.98	4516.62	5638.5	10.03	59.54		8061.54	0.48	461.49	43.23	13.69	81.91	1268.99	99.3	3.31	0.59		12.22
2019	Texas	2170.59	10227.4	4634.93	2827.27	4237.74	1869.3	5025.67	3050.04	5785.02	650.78	3505.61	152211	877346	7969.79	50.67	166.68		39364.5	328.07	10875	2605.95	249.67	426.89	1181.45	581.78	10.65			348.12
2019	Virginia	782.97	10526.6	2639.39	12347.5	104855	2244.79	11849.4	2998.91	782.46	129.78	692.02	4157.86	3080.02	8078.07	15.79	22.16		3865.1	45.77	598.05	44.47	96.09		297.4	261.71	122.51			117.5
2019	Washington	16.11	237.59	239.68	517.33	596.3	132.83	368.72	382.86	34325	18645.3	250381	1737.91	2263.34	449.11				316.24	12218.6	241.66	57.89	18	1625.89	106.74	2.92	26.37
2019	Wisconsin			139.31				27.14							779.95	516.69	15636	863.48										8059.35	244.18		170.34
2020	Alabama	37.17	260.15	210.4	545.1	711.42	76.69	633.05	395.01	430.85	14.29	280.67	10388.7	7103.18	703.87	14.56			4189.18	19.28	56996.4	192.84	25.79	6.8	75.85	40.49	26.59			10.46
2020	Alaska	2.7	17.98	32.26						2790.86	32979.5	10237.5	57.21	95.87	5.31					265.54			20.97	215.43
2020	California	47.54	688.86	456.86	340.44	421.19	54.08	2006.23	1054.16	550892	3869.56	42968.9	4784.07	4587.6	1076.12				1200.36	6201.72	397.3	98.12	69.79	8508.09	114.52	53.64	1.36			0.73
2020	Connecticut	2.6	705.76	267.37	93.26	90.68	69.63	31.95	36.4	14.13			785.86	574.21	4131.41				246.97		47.01		247.58		826.09	1050.45	30.63			3363.89
2020	Delaware	4515.25	3200.67	3752.06	80.77	77.34	44.56	12.73	4.38	42.57	9.11	50.35	303.75	1101.95	129.52				426.95	0.17	40.61	19.03		30.77	32.77	6.85	0.74
2020	Florida	577.85	5282.7	4503.65	4307.9	6162.07	2182.88	8139.29	13660.9	1856.81	60.78	1406.38	25142.3	24511.4	5268.87	108.33	430.33	173.8	351953	242.13	4157.63	995.05	101.71	138.95	622.98	409.59	24.85	16.47		28.69
2020	Georgia	279.77	6603.13	1842.1	4275.74	9808.97	1566.59	35957.5	23132.3	3534.38	53.61	1101.38	2969.19	4312.4	6400.99	44.82	364.58	39.33	10853.5	30.83	354.69	9.24	10.3	5.94	147.96	61.09	27.72			9.38
2020	Hawaii	7.96	43.17	12.19		14.12	15.03	8.05	11.16	9685.03	246.84	2425.24	356.26	547.14					6.36	531.75	10.41	1.53		25338.2	3.89	2.99
2020	Illinois			141.1										5.2	485.32	650.62	36518	4812.72										2194.91	294.1		2582.99
2020	Indiana			188.73										4.18	968.19	707.67	40405.2	7729.27										4528.37	2893.01		217.7
2020	Louisiana	256.51	2340.18	1630.2	1976.55	2967.03	1062.2	2809.45	1356	3963.04	217.01	4860.24	555688	48196.7	6048.87	277.89	1164.89	105.4	19239.5	820.71	6123.08	791.65	168.89	312.08	730.64	403.15	37.96	11.71		133.51
2020	Maine	38.41	241.91	104.23	233.38	66.74	136.9	6.28	3.65	56.62		55.45	255.78	253.71	1066.08				79.37	3.12	25.93		9622.7		1907.76	224.7	191.21			60.73
2020	Maryland	142.99	6434.88	3544.2	68008.2	25949.6	1080.47	3678.65	2144.11	536.52	36.75	434.48	2461.87	2305.01	5008.81	71.85	441.11	27.98	2615.38	31.94	500.98	6.41	163.67		880.27	409.17	89.48			49.97												12.6
2020	Massachusetts	105.95	1401.53	830.44	257.14	1135.26	177.2	533.3	107.8	83.29		63.41	815.46	704.01	2375.95				256.64	3.3	41.39	10.89	1847.23		25579.2	610.05	844.29			67.51
2020	Michigan	1.18	21.44	3246.3	27.67	33.27		16.71	12.13				303.07	81.17	14445.2	10622.7	160928	10569.9	28.3						8.61	4.92		5997.89	520.45		893.95
2020	Minnesota	1.22	15.72	2608.54	22.15	9.5		6.42	24.79				67.6		4652.23	7662.24	117139	42111.9	70.62									5450.2	1542.69		786.37
2020	Mississippi	24.77	167.42	99.89	18.24	48.06	88.5	59.27	28.45	205.64		41.78	2796.93	3997.34	299.15				2501.68		5412.86	9679.96		54.79	22.65	20.6	0.82
2020	New Hampshire	1.21	319.52	119.85	304.59	109.27	46.83	41.22	10.61			54.29	49.65	65.65	252.75				38.72		22.06		1420.36		811.24	64.27	2023.88			24.42
2020	New Jersey	3306.38	102053	9033.68	7551.42	12813.2	754.97	9845.05	3120.24	1659.02	59.54	939.62	5239.89	9937.98	81205.4	29.16	28.48		7668.7	74.43	363.05	127.95	629.03	124.51	3999.25	1221.53	167.58			447.13
2020	New York	51.53	8188.63	7677.99	802.02	803.6	81.39	755.74	214.4	241.34		332.8	2413.82	2880.66	136144	17332.1	70350.4	2705.89	1011.4		121.5	95.07	198.36		392.43	325.58	34.57	744.16	388.87	80.95	294.17							205.22
2020	North Carolina	242.73	1516.03	1276.75	1122.35	1419.37	15941.2	2119.11	794.01	88.26		204.66	2176.31	1304.83	552.14				2827.72	10.26	148.72	53.03	214.74	6.35	280.13	50.88	37.75			21.31
2020	Ohio	1	36.16	4089.2	16.76	9.88							209.58	5.21	9547.91	31066.7	43434.2	4763.74	21.36		13.7							348.03	167.15		176.4
2020	Oregon	7.11	99.6	83.75	19.8	101.53	5.19	7.94	48.34	7552.04	1389.05	34124.8	1649.02	319.79	20.31				210.72	39449.8	52.86			350.18
2020	Pennsylvania	4321.46	26130.6	42736.8	2366.77	2929.69	1233.74	2111.34	1094.08	540.97	19.03	485.87	2567.49	3533.73	4186.46	247.95	890.94	66.67	5375.6	39.51	270.9	61.81	61.52		1484.55	410.94	10.14		12.3	139.02
2020	Rhode Island	23.93	1505.4	740.9	1398.74	672.03	90.93	133.83	187.91	111.31		86.12	1069.32	733.18	4345.07	10.86	18.76		760.75	0.2	84.47	23.03	561.96	7.3	8298.26	8074.99	133.12			539.63
2020	South Carolina	215.49	4775.24	1489.97	3496.19	5897.81	1684.58	50457.5	5386.21	1254.29	8.74	581.37	4057.15	3812.87	4780.51	10.37	156.49		6685.9	15.43	906.41	57.25	24.02	50.18	1217.57	65.41	14.54			15.85
2020	Texas	2168.04	9018.31	4590.79	3223.24	4137.66	1064.84	5015.98	2647.22	6320.69	258.12	4057.95	128066	804782	7282.16	151.77	937.12		41254.1	284.15	8932.58	2282.13	302.48	916.66	935.12	510.56	85.93	10.02	21.03	176.46	9.1
2020	Virginia	525.27	8717.73	4971.43	7452.07	89161.2	1346.89	9483.66	2930.12	419.61	18.28	467.56	3402.29	2550.63	6835.57	10.86	40.58		3818.68	64.73	537.48	17.28	99.16	24.66	2335.1	99.82	98.16			11.65
2020	Washington	209.86	299.6	182.4	263.79	435.55	74.58	358.48	333.89	34078.5	10029.5	211280	2909.9	1516.15	434.14				291.43	9499.6	142.38	22.8	25.25	1408.89	102.69	39.44	73.97
2020	Wisconsin			151.55									10.95	17.48	578.87	528.36	17092.9	721.5	9.45									10308.1	247.11		146.64
2021	Alabama	48.0282	556.559	581.092	633.566	1061.58	156.317	1044.22	550.666	971.998		995.311	12772.6	11362.8	1213.45	63.099	194.495	40.3218	5860.99	57.6726	81273.6	1003.46	27.873	15.7776	52.9188	91.1544	1.4934		8.2878	108.95	218.869	172.596	240.95	4229.35	255.611
2021	Alaska	37.7226	36.1266	6.0762						1513.07	3944.14	3203.45								23.8374				183.7
2021	California	219.553	1402.54	608.122	632.552	925.372	71.6034	1785.95	1307	1.11138e+06	1593.97	64219.6	5834.02	5328.99	1683.96	12.2208	6.84		2142.2	8561.39	1981.34	246.958	28.6824	9511.1	172.71	84.5424	2.8272				49.4988	12.768	59.9868	85.899	55.5636
2021	Connecticut	3.8532	745.058	440.348	127.178	349.934	183.597	67.6704	53.6712			111.435	611.895	871.234	7257.56	11.0238	21.261		375.459		109.007	22.1046	317.365		2050.6	1829.59	57.399			11053.9
2021	Delaware	8259.53	5463.32	5372.26	108.095	179.254	42.123	33.1056	69.5286	132.012	14.6148	89.3076	564.277	836.908	155.314				188.339	0.1254	8.7552	9.462			38.8626	51.5394
2021	Florida	523.864	5835.55	4032.57	7039.59	7268.02	3865.63	10945.1	18123.6	3255.37	10.374	1987.69	30601.6	29690.1	5566.88	64.7178	529.211		432631	358.427	7728.91	2025.08	116.759	81.4758	824.733	451.451	12.0726			252.385	206.431	99.7158	228.627	390.279	249.842
2021	Georgia	345.34	9664.26	2626.72	5802.1	13790.5	2729.09	47333.5	35336.2	5870.57		1068.94	4565.13	5351	9347.24	34.713	177.532	54.8454	14057.6	56.5782	931.015	19.8018	78.204	53.9106	384.739	180.599	7.6266			24.5214
2021	Hawaii	5.0616	39.5352	19.1862	17.8296	9.3708	0.1596	23.2788	12.1638	9491.89	125.628	2991.25	390.712	273.999	6.7488				67.0092	170.259	37.4376		3.2262	40540.7			0.2052
2021	Illinois			620.798										19.3002	2294.67	1310.94	60505.9	5015.12										4002.18	614.688		5724.07
2021	Indiana			248.372									31.635		1652.54	1252.37	50604.9	7164.43	17.7042		9.7812							3009.86	3594.57		420.364
2021	Kentucky									51.1062			206.101						177.202		405.715	213.283									150.4	131.26	129.185	361.448	139.137
2021	Louisiana	375.79	3085.99	2717.62	3411.48	5356.4	1220.32	3372.84	1928.74	4672.19		7046.13	754520	63493	4206.73	192.877	566.238		25728.1	1156.39	9226.03	2590.8	324.273	395.466	866.993	336.277	80.4612		6.4296	137.746	276.484	234.065	315.313	657.187	326.336
2021	Maine	2.2458	183.825	109.394	115.55	75.297	234.589	142.226	101.859	49.5672			349.182	438.239	914.69				167.865		55.3128	19.2888	29461.4		2127.51	326.507	192.934			119.917
2021	Maryland	155.165	7751.73	5092.05	95170.6	35848.5	1139.94	4589.46	3267.5	861.361	2.5422	794.842	4408.92	3971.11	6061.27	98.1882	624.731		4487.39	150.206	551.315	43.3656	186.652	8.4816	1020.81	669.18	92.2716	21.5916		66.69
2021	Massachusetts	153.022	2507.79	973.001	185.957	136.39	97.4358	657.791	121.649	140.345		262.622	1093.29	757.678	3202.1				547.975	58.1058	31.863		2638.95		46063.8	1035.07	1175.85			389.458
2021	Michigan	1.4022	25.3308	3366.89	31.2132	11.3886						0.9576	127.897	15.903	17883.7	13421.5	224448	10304	79.3098				5.7114		18.8898	8.9946	7.8432	5834.05	647.862	2.6448	1322.42
2021	Minnesota			3088.34		14.6832		15.3102	13.5546				32.2392		12366.5	8955.94	149762	44931.8			46.1358							3078.98	1289.81		890.477
2021	Mississippi	22.3782	171.695	120.042	123.302	83.3112	26.3112	118.001	30.1188	265.175		152.486	4801.44	5133.06	577.912				3262.53	11.6736	9170.7	14026.7	38.9652	14.8656	18.0234	53.8878				17.499	53.3748	58.6074	33.5046	819.637	47.3556
2021	Missouri																														13981.4		2456.96
2021	New Hampshire	1.1856	148.132	104.709	186.538	252.556	25.0344	21.0216	5.3808			16.2906	140.414	192.215	321.343	12.7566	21.0216		35.5794	13.6116			1512.35	32.1138	902.287	160.58	1934.07			21.5916
2021	New Jersey	4416.09	133775	11814.6	8264.13	17457.2	1098.61	13877.6	5415.54	4524.01	23.655	1178.98	7358.98	12856.4	103859	24.1908	84.816		7096.61	101.414	670.411	122.345	428.264	97.8348	3731.28	1622.37	106.476	10.7388		493.221
2021	New York	82.707	15480.7	10505.6	1268.99	2031.69	68.7648	1748.68	631.685	479.473		194.279	2675.34	3217.48	199124	24646.7	92366.8	5854.36	927.926	5.7798	448.51	64.9116	280.121		949.039	763.618	37.1298	476.645	519.145	611.884	310.707
2021	North Carolina	442.092	2466.07	2569.64	1361.41	2877.7	22722	3735.34	1720.72	54.0816		79.1388	2160.68	1502.73	821.393	23.484	170.897		4717.53	124.477	402.295	29.6286	304.414		166.372	75.8898	8.7894			125.389
2021	Ohio			3727.1									94.563	15.4014	21822.5	36175.8	66123.2	4292.09	15.5496		22.2756							449.149	243.903		259.282
2021	Oregon		44.175		128.09	96.273	113.578	111.082	109.383	13278.8	166.999	48823	2391.96	465.405	54.549				326.006	65858.8	60.6936	15.5382	4.902	397.142	80.5068	3.1122	4.674
2021	Pennsylvania	5520.81	31014	58595	3724.88	3862.99	2512.18	3295.93	1897.93	692.105		411.529	3783.56	2969	4810.64	559.022	1594.52	29.697	6037.88	0.0684	504.188	65.0484	117.853	91.1088	1604.66	491.386	47.6178	12.5172		266.213	6.7032
2021	Rhode Island	37.335	1629.48	802.788	1934.61	1085.72	37.0386	365.324	344.12	93.081		19.665	699.344	1346.85	4988.58	12.9732	29.469		868.965	1.2198	112.119	39.8088	762.01		12424.4	12335	207.822			663.286
2021	South Carolina	355.52	7227.59	2381.94	4800.21	10606.4	2132.43	72114.1	8157.82	3159.99		870.8	4493.37	7973.65	6281.67	26.8242	198.793		9094.42	202.749	942.609	47.6748	75.1602	23.3472	1173.27	101.038	9.3252			14.763
2021	Tennessee																				10.1232										17.0316	3.4314		48.8718
2021	Texas	1681.69	10758.8	4700.89	4559.36	7543.51	1636.25	5343.12	3573.4	7952.5	4.9134	3906.13	166524	985594	8517.58	89.3988	338.637		45700.1	218.287	12350.2	3134.64	511.256	1549.98	1493.87	828.689	147.083			315.29	7.1706
2021	Virginia	732.929	13551.9	3553.25	9010.23	142240	2788.57	15782.6	4655.01	1680.95		525.358	4478.46	3797.83	9640.26	12.0042	82.6044	30.894	4084.84	39.957	1456.07	38.6004	99.1686		228.057	217.147	68.3772			331.934
2021	Washington	27.4854	447.359	258.86	392.046	474.901	24.8862	495.797	239.115	56775.4	2346.62	353266	4649.93	1730.81	440.735		135.546		736.075	14766.2	523.169	85.2834	7.9458	2329.7	113.772	4.7196	2.793			10.6476
2021	Wisconsin		0.6498	237.496	40.5612	10.887									1740.69	756.344	20791.4	835.232										10375.7	354.996		202.92
2022	Alabama	53.63	453.45	403.32	647.24	1357.09	245.53	889.92	887.91	465.54		427.09	13795.7	14698.6	594.16				6474.54	159.45	103025	427.14			77.99	66.05				31.37	84.19	39.74	64.28	269.67	53.85
2022	California	189.57	1469.34	840.34	571.79	1004.74	81.65	1469.58	1064.36	905732		54255.2	7764.57	6310.74	1861.04				3258.93	7687.47	405.53	304.14	44.69	8682.96	243.29	64.6	3.81			28.34
2022	Connecticut	17.08	842.42	650.23	96.26	292.36	142.39	135.25	68.39	95.11		53.11	1009.98	1033.54	6538.75	108.27	268.76		144.18	0.03	61.27	12.12	150.81		1339.54	1714.82	77.95			7058.64	12.15
2022	Delaware	8474.77	5412.47	4593.68	42.81	79.13	138.03	6.31	110.39	116.8		76.61	512.18	1351.56	153.05				640.21	0.1	133.87	11.3	10.81		35.69	6.83				11.54
2022	Florida	540.36	5801.41	4599.3	7908.81	8013.64	3517.7	8950.48	18891	4793.53		1547.36	28924.8	28392.7	4769.37	31.06	362.98	25.59	451087	200.24	8297.19	1332.65	111.96	147.23	661.03	278.3	41.28			65.56	90.71	15.94	29	51.04	16.33
2022	Georgia	359.02	8578.03	2942.93	7519	13218.6	3299.15	40136.2	38037	4015.37		1090.67	5511.87	5884.05	7824.48	23.72	43.07		12068.2	93.97	1565.4	30.14	72.29	36.05	405.72	166.92	80.17			78.87
2022	Hawaii	4.88	59.31	39.59	28.37	30.33	19.93	43.47	19.06	10811.8		4091.34	314.13	417.33	34.63				169.2	65.89	5.92	8.14		42676.7	12.08		0.39
2022	Illinois		33.98	353.41			36.25								2240.46	1057.02	39848.2	3405.69	44.04							3.92		3154.5	417.88	8.53	4226.93
2022	Indiana		10.06	308.87											1435.16	1761.23	38906.8	6315.12										3814.09	2961.36		723.3
2022	Kentucky												17.04								180.8	78.23									67.39	15.58	52.08	136.64	77.58
2022	Louisiana	369.68	3389.7	2700.92	4669.21	4586.47	1658.27	2911.65	2841.74	7083.16		7274.55	742421	67281.7	5237.87	232.25	1264.35	36.37	24151.8	1591.06	9172.06	1604.65	279.18	399.02	1221.68	395.13	35.17	57.93		257.82	98.23	9.65	87.36	134.04	115.1
2022	Maine	5.12	86.61	45.52	124.96	165.64	0.03	198.01	71.49	16.96		54.34	475.54	252.81	857.66	11.7	43.16		92.34	5.68			13296		1701.13	121.03	177.99			61.55
2022	Maryland	132.85	7499.3	4956.52	100914	35556.9	1397.47	4544.4	4053.11	917.29		884.15	4834.72	3335.44	5093.8	21.93	41.29		4774.97	34.92	740.72	11.06	215.27	21.63	1548.7	666.71	45.14			50.83
2022	Massachusetts	63.95	1157.82	565.5	631.34	727.56	19200.1	403.53	145.15	228.87		163.8	25216.2	1045.59	8851.94	10.87	8.48		767.75	30.89	148.68	24.34	2153.06	7.19	44271.2	828.36	1109.5			144.37
2022	Michigan	1.27	67.72	3811.97	39.29	34.42		13.28	14.14			13.17	239.26	60.43	21255.6	12240.5	167265	11508.8	25.63	12.87			11.32		7.73	9.36		4159.18	426.56	9.06	844.12												0.72
2022	Minnesota			2835.47			39.03						36.45		11715.1	8297.03	132257	44803.3	6.1									3148.14	1050.23		960.74
2022	Mississippi	67.61	168.35	55.66	28.48	9.49	124.45	203.01	55.11	597.4		42.6	3932.98	4698.04	531.4				2738.65	54.54	5866.37	11782		18.34	62.16	7.14	0.77			7.89
2022	Missouri																														15409.4		2943.79
2022	New Hampshire	4.16	187.1	153.82	62.62	272.18	48.43	49.28	35.85	32.4			53.53	46.32	186.1				164.25				1777.27		864.38	74.76	2150.02			21.26
2022	New Jersey	4454.72	140190	13409.4	8728.04	17515.8	924.09	10796	4840.18	5118.33		1175.37	7598.33	12712.5	109267	61.64	282.53		7334.31	88.99	538.54	97.36	304.44	231.22	3363.75	1520.49	52.4			475.27	55.08												0.72
2022	New York	60.84	16329.5	11379.8	1167.8	3241.05	332.82	2536.09	1019.57	1006.76		210.17	2798.54	2632.52	217582	26974	88846.6	6009.6	935.12	10.19	175.83	18.57	504.22	35.14	639.5	473.54	32.52	424.97	345	185.43	593.26
2022	North Carolina	435.03	2245.59	2423.05	1837.28	3700.74	27892	3946.79	1754.11	148.11		198.52	3163.68	2160.9	1181.66	58.27	399.55	59.36	3899	48.2	385.38	166.54	30.31		215.44	316.94	71.95			83.82	27.12
2022	Ohio			4749									73.58	20.81	18240.4	33500.3	49358.4	3082.78							2.07	14.47		319.88	319.61	61.89	281.58
2022	Oregon	8.53	158.11	102.82	71.25	154.55	29.89	28.12	59.51	10926.7		42790.7	2781.8	679.2	166.87	9.06	45.62		190.78	63815.4	103.73	59.76	25.29	271.92	53.44
2022	Pennsylvania	5930.41	33016	62192.4	3415.65	3605.92	2192.02	3036.82	2179.73	786.28		318.95	4431.48	4013.87	5680.8	622.03	1951.23		5802.24	72.39	417.26	37.84	71.02	32.14	1107.39	456.09	70.44	48.05	8.37	439.27	17.7
2022	Rhode Island	18.1	1918.67	934.95	1768.73	1067.65	57472.9	210	236.23	213.2		57.51	71622.4	1206.21	5994.03	23.96	24.66		646.63		135.88		415.84		16840.3	11926.5	101.15			459.25
2022	South Carolina	292.7	6338.66	2084.67	4503.27	7153.73	2150.45	52002.3	6498.96	2060.71		348.71	3064.43	4021.76	7405.89				6507.08	13.48	929.39	49.56	253.24	150.22	547.1	176.35	16.02			27.91
2022	Texas	2283.74	12088.7	5599.55	3717.96	8162.06	1616.97	5236.66	3841.17	10205.3		5310.49	178830	1.01928e+06	8225.93	130.96	104.08		45392.5	360.19	14197.7	3066.53	222.75	754.11	1786.15	713.77	59.94			305.7
2022	Virginia	423.74	12400.1	2312.39	8498.68	155179	2640.23	10565.9	5079.5	2566.82		1783.6	4130.57	4853.07	11530.8		46.49		4131.27	129.81	2189.49		342.66	12.41	753.83	314.39	165.59			129.13
2022	Washington	26.23	374.9	215.46	579.96	880.59	75.48	270.64	230.43	50022.5		325282	5149.78	2497.17	375.66				356.09	13829.6	219.27	6.01	22.53	2870.29	58.5	26.73	0.86			16.18
2022	Wisconsin			277.8									40.79		1325.85	1000.89	15586.8	658.92										11672	326.07		494.99
